# Supplementary material for: Shotgun Proteomics of Tomato Fruits: Evaluation, Optimization and Validation of Sample Preparation Methods and Mass Spectrometric Parameters
Source: Front Plant Sci. 2016 Jun 29;7:969. doi: 10.3389/fpls.2016.00969 (PMC4925719; doi:10.3389/fpls.2016.00969)
Supplement: Supplementary file 7 [file DataSheet1.XLSX]

## Sheet: AV-AC upregulated
Table S3. Differentially expressed proteins identified in AV in comparison to AC using nanoLC-MS/MS.
Accession.Number	DESCRIPTION	Molecular.Weight	Fold.Change.by.Category	AC.1.1	AC.2.1	AC.3.1	AV.1.1	AV.2.1	AV.3.1	Fisher.s.Exact.Test..P.Value	AC.1.1	AC.2.1	AC.3.1	AV.1.1	AV.2.1	AV.3.1	MAPMAN CLASS	MAPMAN DESCRIPTION
Solyc04g074510.2.1	functional_description:14-3-3 protein beta/alpha-B (AHRD V1 -- 143BB_XENLA); contains Interpro domain(s) IPR000308 14-3-3 protein	30 kDa	2.2	0.009918	0.027698	0.003131	0.037597	0.013867	0.038781	0.04	2	5	1	4	3	6	signalling 14-3-3 proteins	14-3-3 protein beta/alpha-B
Solyc04g074230.2.1	functional_description:14-3-3 protein sigma gamma zeta beta/alpha (AHRD V1 -- Q16QZ7_AEDAE); contains Interpro domain(s) IPR000308 14-3-3 protein	31 kDa	3.7	0.0094138	0	0.0028847	0.0063638	0.018383	0.020747	0.00012	2	0	1	1	3	3	signalling 14-3-3 proteins	14-3-3 protein sigma gamma zeta beta/alpha
Solyc07g049530.2.1	functional_description:1-aminocyclopropane-1-carboxylate oxidase (AHRD V1 - Q94F66_SOLTU); contains Interpro domain(s) IPR005123 Oxoglutarate and iron-dependent oxygenase	36 kDa	5.2	0	0.004651	0.0048719	0.032243	0	0.01752	0.025	0	2	2	5	0	2	hormone metabolism ethylene synthesis-degradation 1-aminocyclopropane-1-carboxylate oxidase	1-aminocyclopropane-1-carboxylate oxidase
Solyc07g044840.2.1	functional_description:2 3-bisphosphoglycerate-independent phosphoglycerate mutase (AHRD V1 B9S1V6_RICCO); contains Interpro domain(s) IPR005995 Phosphoglycerate mutase 23-bisphosphoglycerate-independent	61 kDa	2.6	0.012005	0.001328	0.013689	0.016456	0.021533	0.033574	0.0014	5	1	7	6	7	12	glycolysis cytosolic branch phosphoglycerate mutase	2 3-bisphosphoglycerate-independent phosphoglycerate mutase
Solyc01g099760.2.1	functional_description:26S protease regulatory subunit 6A homolog (AHRD V1 - PRS6A_SOLLC); contains Interpro domain(s) IPR005937 26S proteasome subunit P45	47 kDa	2.4	0.01322	0.015795	0.028141	0.032621	0.075021	0.029579	0.0007	4	6	9	10	14	9	stress abiotic heat	26S protease regulatory subunit 6A homolog
Solyc01g104920.2.1	functional_description:26S protease regulatory subunit 8 homolog (AHRD V1 PRS8_ENCCU); contains Interpro domain(s) IPR003959 ATPase AAA-type core	76 kDa	2.7	0.004261	0.00094332	0.001452	0.0036991	0.0076155	0.0067878	0.027	2	1	1	2	2	2	protein degradation AAA type	26S protease regulatory subunit 8 homolog
Solyc02g083710.2.1	functional_description:26S proteasome non-ATPase regulatory subunit 4 (AHRD V1 - B6TK61_MAIZE); contains Interpro domain(s) IPR002035 von Willebrand factor type A	43 kDa	4.6	0	0.0036842	0.0063295	0.0057066	0.024438	0.015523	0.0049	0	2	2	2	7	4	protein degradation ubiquitin E2	26S proteasome non-ATPase regulatory subunit 4
Solyc07g009140.2.1	functional_description:26S proteasome non-ATPase regulatory subunit 6 (AHRD V1 - B4FVL1_MAIZE); contains Interpro domain(s) IPR019585 26S proteasome regulatory subunit Rpn7	44 kDa	2.9	0.005795	0.0019232	0.0044055	0.0059579	0.019844	0.0097242	0.037	2	1	2	1	4	2	hormone metabolism brassinosteroid synthesis-degradation sterols SMT1	26S proteasome non-ATPase regulatory subunit 6
Solyc08g082700.2.1	functional_description:26S proteasome non-ATPase regulatory subunit 8 (AHRD V1 - B4FCY9_MAIZE); contains Interpro domain(s) IPR006746 26S proteasome non-ATPase regulatory subunit Rpn12	31 kDa	11	0.0031262	0.0027435	0	0.01268	0.013735	0.036171	0.001	1	1	0	2	2	4	protein degradation ubiquitin proteasom	26S proteasome non-ATPase regulatory subunit 8
Solyc07g053650.2.1	functional_description:26S proteasome regulatory subunit (AHRD V1 - A8J3A4_CHLRE); contains Interpro domain(s) IPR016643 26S proteasome regulatory complex non-ATPase subcomplex Rpn1 subunit	90 kDa	2.5	0.0048549	0.00088412	0.001174	0.0026227	0.014891	0	0.028	3	1	1	2	11	0	stress biotic heat shock proteins	26S proteasome regulatory subunit
Solyc01g008370.2.1	functional_description:26S proteasome regulatory subunit (AHRD V1 - A8J8V5_CHLRE); contains Interpro domain(s) IPR000555 Mov34/MPN/PAD-1	35 kDa	2.7	0.022865	0.0079817	0	0.016252	0.031969	0.033527	0.039	5	2	0	2	6	7	protein degradation ubiquitin proteasom	26S proteasome regulatory subunit
Solyc02g062460.2.1	functional_description:2-oxoglutarate-dependent dioxygenase (AHRD V1 B9GL08_POPTR); contains Interpro domain(s) IPR005123 Oxoglutarate and iron-dependent oxygenase	37 kDa	3.9	0.015602	0.004564	0.0023904	0.026367	0.053316	0.0085961	0.011	4	2	1	4	7	1	hormone metabolism ethylene synthesis-degradation	2-oxoglutarate-dependent dioxygenase
Solyc01g068530.2.1	functional_description:30S ribosomal protein S9 (AHRD V1 - C5JX04_AJEDS); contains Interpro domain(s) IPR000754 Ribosomal protein S9	17 kDa	4.1	0.0074562	0.014847	0	0.045995	0.02918	0.016682	0.018	1	3	0	4	2	1	protein synthesis ribosome biogenesis	30S ribosomal protein S9
Solyc08g076450.2.1	functional_description:3-beta hydroxysteroid dehydrogenase/isomerase family protein (AHRD V1 -- B6TV09_MAIZE); contains Interpro domain(s) IPR016040 NAD(P)-binding domain	33 kDa	3.6	0.01355	0.0047567	0.0049826	0.032976	0.023814	0.026877	0.0083	3	2	2	4	4	3	RNA regulation of transcription unclassified	3-beta hydroxysteroid dehydrogenase/isomerase family protein
Solyc09g091470.2.1	functional_description:3-ketoacyl CoA thiolase 2 (AHRD V1 C8YNG7_PETHY); contains Interpro domain(s) IPR002155 Thiolase	49 kDa	3.3	0.0063411	0.012634	0.0086434	0.046792	0.022666	0.022223	0.00041	2	6	4	9	5	6	amino acid metabolism degradation branched chain group shared	3-ketoacyl CoA thiolase 2
Solyc03g097470.2.1	functional_description:3-oxoacyl- (AHRD V1 - D5A3B9_SPIPL); contains Interpro domain(s) IPR004655 Beta-ketoacyl-acyl carrier protein synthase III (FabH)	46 kDa	9.5	0.0020557	0.0038272	0	0.011689	0.017245	0.026794	0.00014	1	2	0	4	4	6	lipid metabolism FA synthesis and FA elongation ketoacyl ACP synthase	3-oxoacyl-
Solyc01g091190.2.1	functional_description:3-phosphoshikimate 1-carboxyvinyltransferase (AHRD V1 - Q30CZ8_FAGSY); contains Interpro domain(s) IPR001986 3-phosphoshikimate 1-carboxyvinyltransferase core	56 kDa	4.6	0.0064525	0	0.0016351	0.0022113	0.025252	0.0096245	0.0012	2	0	1	1	8	4	amino acid metabolism synthesis aromatic aa chorismate 5-enolpyruvylshikimate-3-phosphate synthase	3-phosphoshikimate 1-carboxyvinyltransferase
Solyc03g097900.2.1	functional_description:40S ribosomal protein S1 (AHRD V1 - RS3A_LENED); contains Interpro domain(s) IPR001593 Ribosomal protein S3Ae	30 kDa	4.8	0.013579	0.01264	0	0.028954	0.066449	0.030972	0.00051	4	3	0	5	10	6	protein synthesis ribosome biogenesis	40S ribosomal protein S1
Solyc12g096300.1.1	functional_description:40S ribosomal protein S6 (AHRD V1 - B6T1H0_MAIZE); contains Interpro domain(s) IPR014401 Ribosomal protein S6 eukaryotic	28 kDa	3.6	0.010675	0.029811	0	0.030349	0.069651	0.046378	0.0022	2	8	0	4	8	8	protein synthesis ribosome biogenesis	40S ribosomal protein S6
Solyc12g096150.1.1	functional_description:60S ribosomal protein L13 (AHRD V1 - Q3HRY7_SOLTU); contains Interpro domain(s) IPR001380 Ribosomal protein L13e	24 kDa	3	0.012903	0.024022	0	0.048912	0.018041	0.044847	0.031	3	5	0	5	2	5	protein synthesis ribosomal protein eukaryotic 60S subunit L13	60S ribosomal protein L13
Solyc09g007250.2.1	functional_description:60S ribosomal protein L4/L1 (AHRD V1 - D7L8A9_ARALY); contains Interpro domain(s) IPR002136 Ribosomal protein L4/L1e	45 kDa	2.1	0.019283	0.010971	0.020942	0.028322	0.037733	0.043144	0.0078	7	4	10	8	10	11	protein synthesis ribosome biogenesis	60S ribosomal protein L4/L1
Solyc10g086010.1.1	functional_description:60S ribosomal protein L4/L1 (AHRD V1 - D7L8A9_ARALY); contains Interpro domain(s) IPR002136 Ribosomal protein L4/L1e	48 kDa	2.9	0.0051422	0	0.0058639	0.01586	0.010062	0.0057526	0.016	2	0	3	4	4	2	protein synthesis ribosomal protein eukaryotic 60S subunit L4/L1	60S ribosomal protein L4/L1
Solyc04g005160.1.1	functional_description:6-phosphogluconate dehydrogenase decarboxylating (AHRD V1 B9N1W3_POPTR); contains Interpro domain(s) IPR006113 6-phosphogluconate dehydrogenase decarboxylating	52 kDa	2.9	0.0023746	0.0063046	0.010831	0.012207	0.02091	0.023908	0.0091	1	4	5	5	7	6	OPP oxidative PP 6-phosphogluconate dehydrogenase	6-phosphogluconate dehydrogenase decarboxylating
Solyc05g010260.2.1	functional_description:6-phosphogluconate dehydrogenase decarboxylating (AHRD V1 B9SXT4_RICCO); contains Interpro domain(s) IPR006114 6-phosphogluconate dehydrogenase C-terminal	30 kDa	4.4	0	0.0027394	0.0031375	0.0042431	0.012114	0.0092338	0.024	0	1	1	1	2	1	OPP oxidative PP 6-phosphogluconate dehydrogenase	6-phosphogluconate dehydrogenase decarboxylating
Solyc01g008330.2.1	functional_description:Acetyl-CoA carboxylase biotin carboxylase (AHRD V1 - B4VQU4_9CYAN); contains Interpro domain(s) IPR004549 Acetyl-CoA carboxylase biotin carboxylase	59 kDa	3.7	0.0041733	0.001385	0.011104	0.010726	0.024498	0.025677	0.00051	1	1	6	4	10	7	lipid metabolism FA synthesis and FA elongation acetyl CoA carboxylation heteromeric complex biotin carboxylase	Acetyl-CoA carboxylase biotin carboxylase
Solyc01g007340.2.1	functional_description:Acetyl-coenzyme A carboxylase carboxyl transferase subunit beta (AHRD V1 - ACCD_EPIVI); contains Interpro domain(s) IPR000438 Acetyl-CoA carboxylase carboxyl transferase beta subunit	58 kDa	3.7	0	0.0038626	0.0039637	0.0050489	0.014552	0.0092646	0.021	0	3	2	1	6	4	cell wall modification	Acetyl-coenzyme A carboxylase carboxyl transferase subunit beta
Solyc08g076990.2.1	functional_description:Acetylornithine deacetylase (AHRD V1 - B6TIJ2_MAIZE); contains Interpro domain(s) IPR011650 Peptidase M20 dimerisation	48 kDa	2.9	0.005107	0.0050847	0.0038825	0.0078759	0.024983	0.0085698	0.027	2	3	2	3	7	3	protein degradation	Acetylornithine deacetylase
Solyc08g075210.1.1	functional_description:Acyltransferase-like protein (AHRD V1 -- Q589X7_TOBAC); contains Interpro domain(s) IPR003480 Transferase	47 kDa	4.2	0.0052756	0.0052526	0.0020053	0.0081359	0.020647	0.023607	0.0023	2	2	1	3	6	5	secondary metabolism phenylpropanoids	Acyltransferase-like protein
Solyc09g092380.2.1	functional_description:Adenosylhomocysteinase (AHRD V1 Q2XTD0_SOLTU); contains Interpro domain(s) IPR000043 S-adenosyl-L-homocysteine hydrolase	53 kDa	2.2	0.04019	0.028909	0.0051904	0.049341	0.061301	0.054764	0.0056	12	8	3	12	13	12	amino acid metabolism degradation aspartate family methionine	Adenosylhomocysteinase
Solyc10g051340.1.1	functional_description:Adenylyl cyclase-associated protein (AHRD V1 - B9H0Q2_POPTR); contains Interpro domain(s) IPR001837 Adenylate cyclase-associated CAP	51 kDa	3.5	0.0023746	0.0015762	0.0054157	0.0048827	0.011616	0.015939	0.023	1	1	3	1	4	6	RNA regulation of transcription AtSR transcription factor family	Adenylyl cyclase-associated protein
Solyc06g063090.2.1	functional_description:Alanine aminotransferase (AHRD V1 Q6VEJ5_CAPAN); contains Interpro domain(s) IPR004839 Aminotransferase class I and II	59 kDa	3.1	0	0.0027394	0.006275	0.0084862	0.0080758	0.011542	0.042	0	2	3	4	4	4	amino acid metabolism synthesis central amino acid metabolism alanine alanine aminotransferase	Alanine aminotransferase
Solyc04g054310.2.1	functional_description:Alanine-glyoxylate aminotransferase (AHRD V1 D2KZ10_WHEAT); contains Interpro domain(s) IPR005814 Aminotransferase class-III	52 kDa	2.2	0.011823	0.009417	0.025166	0.021879	0.05321	0.029097	0.0032	5	5	10	9	18	10	amino acid metabolism synthesis central amino acid metabolism alanine alanine-glyoxylate aminotransferase	Alanine-glyoxylate aminotransferase
Solyc02g085730.2.1	functional_description:Allene oxide cyclase (AHRD V1 Q9LEG5_SOLLC); contains Interpro domain(s) IPR009410 Allene oxide cyclase	27 kDa	9.7	0.0034209	0	0.0031448	0.020813	0.02004	0.022618	0.0021	1	0	1	2	2	2	stress abiotic drought/salt	Allene oxide cyclase
Solyc04g005340.2.1	functional_description:Alpha-1 4-glucan protein synthase (AHRD V1 - Q8H8T0_ORYSJ); contains Interpro domain(s) IPR004901 Alpha-14-glucan-protein synthase UDP-forming	41 kDa	5.8	0.0023381	0	0.0021494	0.0047417	0.013697	0.0077293	0.033	1	0	1	1	4	2	cell wall cell wall proteins RGP	Alpha-1 4-glucan protein synthase
Solyc01g104170.2.1	functional_description:Ankyrin repeat domain-containing protein 2 (AHRD V1 - B6TNC0_MAIZE); contains Interpro domain(s) IPR002110 Ankyrin	37 kDa	8.1	0	0.0070897	0.0024043	0.028871	0.028396	0.019854	0.00015	0	2	1	6	7	5	RNA regulation of transcription AtSR transcription factor family	Ankyrin repeat domain-containing protein 2
Solyc04g073990.2.1	functional_description:Annexin (AHRD V1 - Q42657_CAPAN); contains Interpro domain(s) IPR009118 Annexin type plant	36 kDa	2.2	0.047968	0.042027	0	0.080223	0.063123	0.058844	0.013	12	12	0	14	10	10	cell organisation	Annexin
Solyc01g007380.1.1	functional_description:Apocytochrome f (AHRD V1 - D3WBH0_9AQUA); contains Interpro domain(s) IPR002325 Cytochrome f	35 kDa	3.8	0.0027688	0.018042	0	0.0078719	0.038712	0.032479	0.0078	1	5	0	2	9	6	PS lightreaction cytochrome b6/f apocytochrome f (CYF)	Apocytochrome f
Solyc02g069260.2.1	functional_description:ARGONAUTE 1 (AHRD V1 - D6RUV9_TOBAC); contains Interpro domain(s) IPR003165 Stem cell self-renewal protein Piwi	116 kDa	9.5	0	0.00062647	0.00096429	0.0012283	0.011126	0.0027047	0.00069	0	1	1	1	10	3	DNA repair	ARGONAUTE 1
Solyc09g007270.2.1	functional_description:Ascorbate peroxidase (AHRD V1 B9VRH6_CITMA); contains Interpro domain(s) IPR002207 Plant ascorbate peroxidase	28 kDa	2.1	0.12353	0.032231	0.10436	0.23022	0.14669	0.1766	0.00081	15	7	12	16	16	13	redox ascorbate and glutathione ascorbate	Ascorbate peroxidase
Solyc05g056250.2.1	functional_description:Asparaginyl-tRNA synthetase (AHRD V1 SYN_PYRHO); contains Interpro domain(s) IPR004523 Aspartyl-tRNA synthetase class IIb archea/euk type	61 kDa	2.4	0.0054203	0.0023999	0.0055411	0.014116	0.0096873	0.0086345	0.031	2	2	3	5	5	5	protein aa activation aspartate-tRNA ligase	Asparaginyl-tRNA synthetase
Solyc08g041870.2.1	functional_description:Aspartate aminotransferase (AHRD V1 Q2XTE6_SOLTU); contains Interpro domain(s) IPR000796 Aspartate/other aminotransferase	51 kDa	2.4	0	0.0084777	0.013049	0.016622	0.015969	0.018301	0.038	0	4	6	4	5	6	mitochondrial electron transport / ATP synthesis NADH-DH (type I) localisation not clear	Aspartate aminotransferase
Solyc01g096450.2.1	functional_description:Aspartic proteinase nepenthesin-1 (AHRD V1 -- B6TDX6_MAIZE); contains Interpro domain(s) IPR001461 Peptidase A1	48 kDa	2.3	0.003328	0.011788	0.020413	0.020224	0.033309	0.027568	0.0089	1	6	8	6	7	7	RNA regulation of transcription putative transcription regulator	Aspartic proteinase nepenthesin-1
Solyc03g111180.2.1	functional_description:Aspartyl aminopeptidase-like protein (AHRD V1 - Q8LF32_ARATH); contains Interpro domain(s) IPR001948 Peptidase M18 aminopeptidase I	53 kDa	2.1	0.0092816	0.0030804	0.01764	0.011928	0.022703	0.028554	0.028	4	2	7	5	7	5	protein degradation aspartate protease	Aspartyl aminopeptidase-like protein
Solyc01g059880.2.1	functional_description:ATP citrate lyase a-subunit (AHRD V1 Q93YH4_LUPAL); contains Interpro domain(s) IPR016141 Citrate synthase-like core	66 kDa	2.3	0.0024249	0.0053682	0.0082631	0.0063153	0.015602	0.015451	0.024	1	4	5	3	7	8	protein degradation ubiquitin E3 RING	ATP citrate lyase a-subunit
Solyc03g052980.2.1	functional_description:ATP dependent RNA helicase (AHRD V1 B3LKV6_YEAS1); contains Interpro domain(s) IPR011545 DNA/RNA helicase DEAD/DEAH box type N-terminal	66 kDa	2.4	0.0032604	0.0035625	0.0031537	0.0035227	0.016364	0.0043053	0.048	2	3	2	2	7	2	RNA processing RNA helicase	ATP dependent RNA helicase
Solyc01g007320.2.1	functional_description:ATP synthase subunit beta chloroplastic (AHRD V1 - Q8MBF8_9SOLA); contains Interpro domain(s) IPR005722 ATPase F1 complex beta subunit	66 kDa	3.3	0.0043645	0.0027086	0.0068893	0.031022	0.0040683	0.011377	0.011	3	2	3	10	2	4	PS lightreaction ATP synthase beta subunit	ATP synthase subunit beta chloroplastic
Solyc12g042060.1.1	functional_description:ATP-dependent clp protease ATP-binding subunit (AHRD V1 -- Q85G08_CYAME); contains Interpro domain(s) IPR013093 ATPase associated with various cellular activities AAA-2	102 kDa	5.1	0.0024235	0	0.0009212	0.0037374	0.0023711	0.010845	0.0044	2	0	1	3	2	7	protein degradation serine protease	ATP-dependent clp protease ATP-binding subunit
Solyc04g016470.2.1	functional_description:Beta-1 3-glucanase (AHRD V1 - B2ZP01_VITRI); contains Interpro domain(s) IPR000490 Glycoside hydrolase family 17	38 kDa	2.2	0.028249	0.045422	0	0.043809	0.086177	0.030126	0.03	10	14	0	8	10	6	misc beta 1 3 glucan hydrolases glucan endo-1 3-beta-glucosidase	Beta-1 3-glucanase
Solyc12g008840.1.1	functional_description:Beta-galactosidase (AHRD V1 - O81100_SOLLC); contains Interpro domain(s) IPR001944 Glycoside hydrolase family 35	80 kDa	3.4	0.0020363	0	0.0027757	0.0017678	0.0043673	0.01038	0.012	1	0	2	1	2	6	development late embryogenesis abundant	Beta-galactosidase
Solyc11g008810.1.1	functional_description:Beta-hexosaminidase b (AHRD V1 Q17BL1_AEDAE); contains Interpro domain(s) IPR001540 Glycoside hydrolase family 20	56 kDa	4.6	0.0029664	0	0.0020217	0.0025752	0.014845	0.0056706	0.0078	1	0	1	1	6	2	protein glycosylation alpha-1 6-mannosyl-glycoprotein 2-beta-N-acetylglucosaminyltransferase (GnTII)	Beta-hexosaminidase b
Solyc03g113800.2.1	functional_description:Betaine aldehyde dehydrogenase (AHRD V1 D2DEK8_LYCBA); contains Interpro domain(s) IPR015590 Aldehyde dehydrogenase	56 kDa	2.8	0.013288	0.0044101	0.0084185	0.029601	0.017335	0.027254	0.0011	6	3	4	10	7	8	fermentation aldehyde dehydrogenase	Betaine aldehyde dehydrogenase
Solyc01g099090.2.1	functional_description:Beta-mannosidase (AHRD V1 - D7IJR3_9BACE); contains Interpro domain(s) IPR013781 Glycoside hydrolase subgroup catalytic core	111 kDa	6.8	0.0011542	0	0.00087747	0.0011867	0.011293	0.0012912	0.0027	1	0	1	1	9	1	cell wall degradation mannan-xylose-arabinose-fucose	Beta-mannosidase
Solyc05g007060.2.1	functional_description:Bifunctional N-succinyldiaminopimelate-aminotransferase/acetylornithine transaminase protein (AHRD V1 -- A8T8Q5_9VIBR)	37 kDa	7.1	0.0027095	0.0025222	0	0.0038517	0.02273	0.010595	0.015	1	1	0	1	5	2	misc nitrilases nitrile lyases berberine bridge enzymes reticuline oxidases troponine reductases	Bifunctional N-succinyldiaminopimelate-aminotransferase/acetylornithine transaminase protein
Solyc08g074290.2.1	functional_description:BRI1-KD interacting protein 129 (Fragment) (AHRD V1 -- Q761Y5_ORYSJ)	51 kDa	2.1	0.00754	0.0083412	0.019107	0.007752	0.036885	0.028117	0.031	2	4	9	2	11	7	DNA repair	BRI1-KD interacting protein 129 (Fragment)
Solyc05g056230.2.1	functional_description:Calreticulin 2 calcium-binding protein (AHRD V1 A8HMC0_CHLRE); contains Interpro domain(s) IPR009169 Calreticulin	51 kDa	2.4	0.010332	0.010287	0.0078546	0.013278	0.022745	0.031785	0.018	3	6	3	5	7	10	signalling calcium	Calreticulin 2 calcium-binding protein
Solyc07g041900.2.1	functional_description:Cathepsin L-like cysteine proteinase (AHRD V1 A7LJ78_DERVA); contains Interpro domain(s) IPR013128 Peptidase C1A papain IPR000169 Peptidase cysteine peptidase active site	39 kDa	3.2	0.021102	0.020577	0.012932	0.052305	0.058376	0.062008	0.00021	5	4	4	7	7	6	protein degradation cysteine protease	Cathepsin L-like cysteine proteinase
Solyc01g088400.2.1	functional_description:CER1 (AHRD V1 -- B6TFH3_MAIZE); contains Interpro domain(s) IPR006694 Fatty acid hydroxylase	73 kDa	5.4	0.004766	0.0023145	0	0.010299	0.0070875	0.020978	0.00026	3	2	0	5	4	7	hormone metabolism brassinosteroid synthesis-degradation BRs DET2	CER1
Solyc01g103450.2.1	functional_description:Chaperone DnaK (AHRD V1 - Q1SKX2_MEDTR); contains Interpro domain(s) IPR012725 Chaperone DnaK	75 kDa	4	0.0047728	0.002112	0.002419	0.0065427	0.0077828	0.023137	0.0028	3	2	2	4	4	8	stress abiotic heat	Chaperone DnaK
Solyc04g081570.2.1	functional_description:Chaperone protein htpG (AHRD V1 -- HTPG_MYCA1); contains Interpro domain(s) IPR015566 Molecular chaperone heat shock protein endoplasmin	93 kDa	2.3	0.011058	0.00716	0.0071307	0.0092926	0.028778	0.019469	0.0014	7	7	5	6	18	11	stress abiotic heat	Chaperone protein htpG
Solyc11g069790.1.1	functional_description:chaperonin (AHRD V1 - B2IXD2_NOSP7); contains Interpro domain(s) IPR001844 Chaperonin Cpn60	62 kDa	6.6	0.0015068	0.0014027	0.0014271	0.008568	0.0063204	0.013748	0.0045	1	1	1	4	2	5	PS calvin cycle rubisco interacting	chaperonin
Solyc04g082780.2.1	functional_description:Cinnamoyl CoA reductase-like 1 (AHRD V1 D2IX48_9POAL); contains Interpro domain(s) IPR016040 NAD(P)-binding domain	36 kDa	5.7	0.0055203	0.0077081	0	0.023542	0.023155	0.02878	0.0013	1	3	0	5	5	7	secondary metabolism flavonoids dihydroflavonols	Cinnamoyl CoA reductase-like 1
Solyc02g069800.1.1	functional_description:CXE carboxylesterase (AHRD V1 -- Q0ZPU6_ACTCH); contains Interpro domain(s) IPR013094 Alpha/beta hydrolase fold-3	37 kDa	3.8	0.018514	0.009848	0	0.018798	0.055468	0.034472	0.0012	5	3	0	4	11	7	biodegradation of xenobiotics	CXE carboxylesterase
Solyc09g082060.2.1	functional_description:Cysteine synthase (AHRD V1 Q3LAG5_TOBAC); contains Interpro domain(s) IPR005859 Cysteine synthase A	34 kDa	2.7	0.013631	0.015227	0	0.011626	0.038117	0.028426	0.039	4	6	0	3	6	6	amino acid metabolism synthesis serine-glycine-cysteine group cysteine OASTL	Cysteine synthase
Solyc09g066150.1.1	functional_description:Cytochrome P450	58 kDa	2.3	0.017621	0.015604	0.020016	0.025496	0.058788	0.035556	0.00031	6	11	8	7	17	12	protein targeting secretory pathway unspecified	Cytochrome P450
Solyc03g096990.2.1	functional_description:Cytochrome P450 89A2 (AHRD V1 - C89A2_ARATH); contains Interpro domain(s) IPR002401 Cytochrome P450 E-class group I	63 kDa	2.7	0.0027002	0.0011956	0.0036806	0	0.013513	0.0068823	0.043	1	1	2	0	4	2	misc cytochrome P450	Cytochrome P450 89A2
Solyc01g091690.2.1	functional_description:Dehydration-responsive family protein (AHRD V1 -- D7M5L0_ARALY); contains Interpro domain(s) IPR004159 Protein of unknown function DUF248 methyltransferase putative	72 kDa	3	0.0023181	0.0020528	0.0015799	0.0040248	0.0049716	0.0088626	0.043	1	2	1	2	2	5	stress abiotic drought/salt	Dehydration-responsive family protein
Solyc08g069030.2.1	functional_description:Delta-aminolevulinic acid dehydratase (AHRD V1 - B9RJ27_RICCO); contains Interpro domain(s) IPR001731 Tetrapyrrole biosynthesis porphobilinogen synthase	47 kDa	4.4	0	0.0034529	0.0039547	0.0053483	0.015269	0.011639	0.018	0	1	2	2	4	3	tetrapyrrole synthesis ALA dehydratase	Delta-aminolevulinic acid dehydratase
Solyc11g007720.1.1	functional_description:Dihydrolipoyllysine-residue acetyltransferase component of pyruvate dehydrogenase complex (AHRD V1 - A4TXZ0_9PROT); contains Interpro domain(s) IPR006257 Dihydrolipoamide acetyltransferase long form	69 kDa	2.4	0.0030984	0.0033855	0.0044955	0.0033477	0.017279	0.006137	0.033	2	2	2	2	7	2	TCA / organic transformation TCA pyruvate DH E2	Dihydrolipoyllysine-residue acetyltransferase component of pyruvate dehydrogenase complex
Solyc02g081160.2.1	functional_description:Diphosphate-fructose-6-phosphate 1-phosphotransferase (AHRD V1 - D1JTA2_9BACE); contains Interpro domain(s) IPR011183 Pyrophosphate-dependent phosphofructokinase PfpB	62 kDa	5.4	0.0019656	0.0013047	0.0059773	0.0060626	0.015385	0.028586	0.00015	1	1	3	2	5	9	glycolysis plastid branch pyrophosphate-fructose-6-P phosphotransferase	Diphosphate-fructose-6-phosphate 1-phosphotransferase
Solyc11g006460.1.1	functional_description:DNAJ chaperone (AHRD V1 - B0W7V8_CULQU); contains Interpro domain(s) IPR003095 Heat shock protein DnaJ	47 kDa	3.6	0	0.0017718	0.0081171	0.0027443	0.020893	0.011944	0.023	0	1	2	1	5	3	stress abiotic heat	DNAJ chaperone
Solyc01g088510.2.1	functional_description:Dynamin like protein (AHRD V1 - D3BTL7_POLPA); contains Interpro domain(s) IPR000375 Dynamin central region	58 kDa	2.7	0.0019486	0.0042583	0.0037696	0.0021054	0.017387	0.0077192	0.045	1	3	2	1	5	2	protein degradation ubiquitin E3 RING	Dynamin like protein
Solyc11g072190.1.1	functional_description:Elongation factor beta-1 (AHRD V1 - A2YPM1_ORYSI); contains Interpro domain(s) IPR014038 Translation elongation factor EF1B beta and delta chains guanine nucleotide exchange	25 kDa	4.5	0.014708	0.012908	0.0033803	0.0522	0.037697	0.048623	0.001	3	4	1	5	5	6	redox thioredoxin	Elongation factor beta-1
Solyc02g082920.2.1	functional_description:Endochitinase (Chitinase) (AHRD V1 Q43184_SOLTU); contains Interpro domain(s) IPR000726 Glycoside hydrolase family 19 catalytic	28 kDa	4.7	0.0065984	0.0057907	0	0.013382	0.033823	0.010906	0.014	1	1	0	2	3	2	stress biotic PR-proteins PR3/4/8/11 (chitinases and chitin binding proteins)	Endochitinase (Chitinase)
Solyc09g009020.2.1	functional_description:Enolase (AHRD V1 - C5J0G6_TOBAC); contains Interpro domain(s) IPR000941 Enolase	48 kDa	2.8	0.01796	0.0055728	0.0037798	0.031204	0.01395	0.031211	0.013	6	3	2	8	3	8	glycolysis cytosolic branch enolase	Enolase
Solyc05g054350.2.1	functional_description:Epoxide hydrolase (AHRD V1 Q41414_SOLTU); contains Interpro domain(s) IPR000639 Epoxide hydrolase-like	36 kDa	4.7	0.011041	0.0051388	0	0.031389	0.015437	0.02878	0.003	4	2	0	4	3	5	misc misc2	Epoxide hydrolase
Solyc05g055210.1.1	functional_description:Eukaryotic peptide chain release factor subunit 1-3-like (AHRD V1 Q2VCK6_SOLTU); contains Interpro domain(s) IPR004403 Peptide chain release factor eRF/aRF subunit 1	49 kDa	3.7	0.0025594	0.0016988	0.0077827	0.010525	0.020032	0.014316	0.0063	1	1	3	3	8	4	protein synthesis release	Eukaryotic peptide chain release factor subunit 1-3-like
Solyc01g087120.2.1	functional_description:F1-ATP synthase delta subunit (AHRD V1 - Q9SXX1_IPOBA); contains Interpro domain(s) IPR000711 ATPase F1 complex OSCP/delta subunit	26 kDa	2.7	0.0069849	0.021455	0.022474	0.042496	0.025574	0.069272	0.024	2	6	6	4	4	4	mitochondrial electron transport / ATP synthesis F1-ATPase	F1-ATP synthase delta subunit
Solyc12g099440.1.1	functional_description:Fatty acid oxidation complex subunit alpha (AHRD V1 - FADJ_ECOHS); contains Interpro domain(s) IPR006176 3-hydroxyacyl-CoA dehydrogenase NAD binding	79 kDa	2.9	0.0040559	0.0017958	0.0041463	0.0088026	0.011598	0.0090454	0.0055	2	2	2	4	5	6	lipid metabolism lipid degradation beta-oxidation multifunctional	Fatty acid oxidation complex subunit alpha
Solyc05g052470.2.1	functional_description:Ferritin (AHRD V1 - A7UGG8_SOLTU); contains Interpro domain(s) IPR001519 Ferritin N-terminal	29 kDa	4.1	0.0064705	0.0056785	0.011897	0.032806	0.028429	0.037433	0.00069	1	2	4	4	3	6	metal handling binding chelation and storage	Ferritin
Solyc06g050980.2.1	functional_description:Ferritin (AHRD V1 - Q308A9_SOLTU); contains Interpro domain(s) IPR001519 Ferritin N-terminal	28 kDa	3.5	0.0033255	0.020429	0.012228	0.033721	0.053574	0.038477	0.0039	1	6	4	4	8	5	metal handling binding chelation and storage	Ferritin
Solyc01g006280.2.1	functional_description:Formate-tetrahydrofolate ligase (AHRD V1 - D0MR27_PHYIN); contains Interpro domain(s) IPR000559 Formate-tetrahydrofolate ligase FTHFS	67 kDa	2.3	0.0046508	0.0061777	0.0063394	0.014131	0.013299	0.011854	0.027	2	5	3	7	6	5	RNA regulation of transcription chromatin remodeling factors	Formate-tetrahydrofolate ligase
Solyc02g091490.2.1	functional_description:Fructokinase 3 (AHRD V1 - Q6VWJ5_SOLLC); contains Interpro domain(s) IPR011611 Carbohydrate/purine kinase	42 kDa	3.9	0.013666	0.0063607	0	0.02914	0.019107	0.029687	0.00017	5	3	0	7	4	7	minor CHO metabolism others	Fructokinase 3
Solyc12g056530.1.1	functional_description:Fructose-1 6-bisphosphatase class 1 (AHRD V1 - B8J024_DESDA); contains Interpro domain(s) IPR000146 Fructose-16-bisphosphatase	37 kDa	4	0.026059	0.0024258	0	0.014818	0.06194	0.037362	0.00048	7	1	0	4	10	8	stress biotic receptors	Fructose-1 6-bisphosphatase class 1
Solyc02g084440.2.1	functional_description:Fructose-bisphosphate aldolase (AHRD V1 - Q9SXX4_NICPA); contains Interpro domain(s) IPR000741 Fructose-bisphosphate aldolase class-I	42 kDa	3.2	0.024862	0.014728	0	0.022491	0.060043	0.044189	0.00088	7	6	0	7	11	8	PS calvin cycle aldolase	Fructose-bisphosphate aldolase
Solyc05g008600.2.1	functional_description:Fructose-bisphosphate aldolase (AHRD V1 - B9SJY9_RICCO); contains Interpro domain(s) IPR000741 Fructose-bisphosphate aldolase class-I	43 kDa	4	0.017944	0.0041761	0	0.012754	0.037634	0.038006	0.0012	4	2	0	4	7	6	PS calvin cycle aldolase	Fructose-bisphosphate aldolase
Solyc00g011890.2.1	functional_description:Galactokinase like protein (AHRD V1 O23461_ARATH); contains Interpro domain(s) IPR012369 Galactokinase glycosyltransferase	114 kDa	3.3	0.0028462	0	0.0019398	0.0037062	0.0040694	0.0081611	0.0036	2	0	2	3	3	7	minor CHO metabolism galactose galactokinases	Galactokinase like protein
Solyc01g099040.2.1	functional_description:GDSL esterase/lipase At5g03980 (AHRD V1 GDL74_ARATH); contains Interpro domain(s) IPR001087 Lipase GDSL	43 kDa	3.2	0.011773	0.0058608	0.0089502	0.012104	0.046074	0.026341	0.001	4	3	4	4	15	8	misc GDSL-motif lipase	GDSL esterase/lipase At5g03980
Solyc12g014380.1.1	functional_description:Glucose-6-phosphate isomerase 1	63 kDa	6.9	0.0019691	0.001307	0.0014969	0.0020244	0.015412	0.01542	0.00072	1	1	1	1	7	6	glycolysis plastid branch glucose-6-phosphate isomerase	Glucose-6-phosphate isomerase 1
Solyc08g005630.2.1	functional_description:Glucose-methanol-choline oxidoreductase (AHRD V1 - D6TF66_9CHLR); contains Interpro domain(s) IPR012400 Long-chain fatty alcohol dehydrogenase	86 kDa	6.2	0.001445	0	0.0010985	0.0029713	0.0014138	0.011316	0.0096	1	0	1	2	1	6	not assigned no ontology	Glucose-methanol-choline oxidoreductase
Solyc03g114710.2.1	functional_description:Glucosyltransferase (AHRD V1 B5MGN9_PHYAM); contains Interpro domain(s) IPR002213 UDP-glucuronosyl/UDP-glucosyltransferase	50 kDa	6.2	0.002491	0.0016534	0	0.002561	0.014623	0.0083598	0.0096	1	1	0	1	3	3	misc UDP glucosyl and glucoronyl transferases	Glucosyltransferase
Solyc01g102410.2.1	functional_description:Glutaminyl-tRNA synthetase (AHRD V1 - A8BEZ0_GIALA); contains Interpro domain(s) IPR004526 Glutamyl-tRNA synthetase class Ic archaeal/eukaryotic cytosolic	84 kDa	2.5	0.0019923	0.0061749	0.0054313	0.0086479	0.015667	0.010156	0.019	1	6	3	3	7	6	protein aa activation glutamate-tRNA ligase	Glutaminyl-tRNA synthetase
Solyc12g011310.1.1	functional_description:Glutathione S-transferase (AHRD V1 - Q0PN10_9FABA); contains Interpro domain(s) IPR004046 Glutathione S-transferase C-terminal	26 kDa	3.8	0.02668	0.0033449	0.0070075	0.0077296	0.050238	0.081898	0.0012	4	1	2	1	7	6	misc glutathione S transferases	Glutathione S-transferase
Solyc04g009030.2.1	functional_description:Glyceraldehyde-3-phosphate dehydrogenase (AHRD V1 D7UNZ5_BRARC); contains Interpro domain(s) IPR000173 Glyceraldehyde 3-phosphate dehydrogenase	43 kDa	3.8	0.015544	0.0041342	0	0.0094699	0.027943	0.037625	0.0027	5	2	0	3	5	8	PS calvin cycle GAP	Glyceraldehyde-3-phosphate dehydrogenase
Solyc06g071920.2.1	functional_description:Glyceraldehyde-3-phosphate dehydrogenase (AHRD V1 Q9XG67_TOBAC); contains Interpro domain(s) IPR000173 Glyceraldehyde 3-phosphate dehydrogenase	37 kDa	2.2	0.081502	0.014684	0.0049799	0.07101	0.09925	0.047974	0.00014	16	5	2	11	9	8	glycolysis cytosolic branch glyceraldehyde 3-phosphate dehydrogenase (GAP-DH)	Glyceraldehyde-3-phosphate dehydrogenase
Solyc03g118170.2.1	functional_description:Glycyl-tRNA synthetase (AHRD V1 D7KEM8_ARALY); contains Interpro domain(s) IPR002315 Glycyl-tRNA synthetase alpha2 dimer	70 kDa	2.2	0.0048197	0.0035108	0.003108	0	0.012543	0.012729	0.00049	3	3	2	0	6	4	protein aa activation glycine-tRNA ligase	Glycyl-tRNA synthetase
Solyc08g078510.2.1	functional_description:GRAM-containing/ABA-responsive protein (Fragment) (AHRD V1 C6FBP1_PSEMZ); contains Interpro domain(s) IPR004182 GRAM	31 kDa	3.1	0.022229	0.047299	0.0030076	0.054172	0.11544	0.057948	0.00035	4	9	1	8	13	10	hormone metabolism abscisic acid induced-regulated-responsive-activated	GRAM-containing/ABA-responsive protein (Fragment)
Solyc09g090330.2.1	functional_description:Harpin binding protein 1 (AHRD V1 -- Q5QJB4_SOLLC); contains Interpro domain(s) IPR006843 PAP fibrillin	30 kDa	2.6	0.015121	0.01327	0.011121	0.030666	0.026575	0.044989	0.035	3	3	3	3	4	5	cell organisation	Harpin binding protein 1
Solyc12g043120.1.1	functional_description:Heat shock protein 4 (AHRD V1 - B6U237_MAIZE); contains Interpro domain(s) IPR013126 Heat shock protein 70	93 kDa	3.1	0.0070757	0	0.0034221	0.0089192	0.0092071	0.014015	0.0013	6	0	3	7	6	6	major CHO metabolism degradation sucrose invertases neutral	Heat shock protein 4
Solyc07g061790.2.1	functional_description:Heme-binding protein 2 (AHRD V1 B6T0C0_MAIZE); contains Interpro domain(s) IPR006917 SOUL haem-binding protein	26 kDa	4.3	0.0072899	0.012795	0.016754	0.044352	0.048044	0.066272	0.00046	2	3	3	2	5	5	protein degradation ubiquitin ubiquitin protease	Heme-binding protein 2
Solyc01g102800.2.1	functional_description:Histidyl-tRNA synthetase (AHRD V1 -- Q52NV4_HUMAN); contains Interpro domain(s) IPR015807 Histidyl-tRNA synthetase class IIa subgroup	96 kDa	5.2	0	0.00074179	0.0011418	0.0014544	0.0071862	0.0010675	0.042	0	1	1	1	6	1	protein aa activation histidine-tRNA ligase	Histidyl-tRNA synthetase
Solyc11g065490.1.1	- functional_description:Homology to unknown gene (Fragment) (AHRD V1 -- Q015C3_OSTTA)	44 kDa	3.5	0	0.0031612	0.0048658	0.009297	0.005104	0.013648	0.043	0	2	1	2	2	3	DNA synthesis/chromatin structure	Homology to unknown gene (Fragment)
Solyc06g073060.2.1	functional_description:Iaa-amino acid hydrolase 6 (AHRD V1 A9PG36_POPTR); contains Interpro domain(s) IPR017439 Peptidase M20D mername-AA028/carboxypeptidase Ss1	47 kDa	3	0.002601	0.0051793	0.0039547	0.013371	0.012724	0.0087292	0.042	1	2	2	5	4	2	hormone metabolism auxin synthesis-degradation	Iaa-amino acid hydrolase 6
Solyc01g060470.2.1	functional_description:Importin alpha-1b subunit (AHRD V1 - B6T451_MAIZE); contains Interpro domain(s) IPR011989 Armadillo-like helical	59 kDa	2.1	0.027433	0.012606	0.030481	0.036883	0.047487	0.061379	0.00081	8	8	15	11	11	12	PS calvin cycle rubisco interacting	Importin alpha-1b subunit
Solyc08g041890.2.1	functional_description:Importin alpha-1b subunit (AHRD V1 - B6T451_MAIZE); contains Interpro domain(s) IPR011989 Armadillo-like helical	64 kDa	3.4	0.0019384	0.0012866	0.0014736	0.0039857	0.0056894	0.0065053	0.0083	1	1	1	2	3	3	PS calvin cycle rubisco interacting	Importin alpha-1b subunit
Solyc01g104070.2.1	functional_description:Importin beta (AHRD V1 -- D2VK12_NAEGR); contains Interpro domain(s) IPR011989 Armadillo-like helical	115 kDa	2.3	0.0028109	0.0031114	0.0076629	0.0048804	0.015071	0.011642	0.0044	2	4	7	3	13	7	protein targeting nucleus	Importin beta
Solyc02g081400.2.1	functional_description:Intracellular protease PfpI family protein expressed (AHRD V1 - Q2R1V5_ORYSJ); contains Interpro domain(s) IPR006286 Peptidase C56 PfpI	42 kDa	5	0.0068505	0.0042514	0	0.016231	0.012771	0.026787	0.0035	2	2	0	4	3	7	development unspecified	Intracellular protease PfpI family protein expressed
Solyc01g005560.2.1	functional_description:Isocitrate dehydrogenase (AHRD V1 - D2D324_GOSHI); contains Interpro domain(s) IPR004790 Isocitrate dehydrogenase NADP-dependent eukaryotic	47 kDa	3.1	0.0035526	0.0062918	0.0096847	0.033925	0.010159	0.015846	0.0084	1	4	4	10	4	5	RNA transcription	Isocitrate dehydrogenase
Solyc11g012140.1.1	functional_description:Isoleucyl-tRNA synthetase (AHRD V1 - Q6PGU7_DANRE); contains Interpro domain(s) IPR002300 Aminoacyl-tRNA synthetase class Ia IPR002301 Isoleucyl-tRNA synthetase class Ia IPR018353 Isoleucyl-tRNA synthetase	135 kDa	2.1	0.0037419	0.00055227	0.0034003	0.0010828	0.0098086	0.0055635	0.016	3	1	4	1	8	6	protein aa activation isoleucine-tRNA ligase	Isoleucyl-tRNA synthetase
Solyc08g075390.2.1	functional_description:Isopentenyl-diphosphate delta-isomerase family protein (AHRD V1 B1KWZ7_CLOBM); contains Interpro domain(s) IPR000086 NUDIX hydrolase domain	89 kDa	2.8	0.0012742	0.0027845	0.0024649	0	0.011369	0.0067301	0.045	1	3	2	0	6	3	nucleotide metabolism salvage NUDIX hydrolases	Isopentenyl-diphosphate delta-isomerase family protein
Solyc05g024410.2.1	functional_description:Kelch-like protein 9 (AHRD V1 - KLHL9_HUMAN); contains Interpro domain(s) IPR015915 Kelch-type beta propeller	36 kDa	3.3	0.0054356	0.02024	0	0.01159	0.038	0.035424	0.011	2	6	0	3	8	7	secondary metabolism sulfur-containing glucosinolates degradation nitrilespecifier protein	Kelch-like protein 9
Solyc07g053280.2.1	functional_description:Ketol-acid reductoisomerase (AHRD V1 - D6QSY0_CATRO); contains Interpro domain(s) IPR016206 Ketol-acid reductoisomerase plant	64 kDa	3.2	0.0037658	0.0049991	0.015746	0.0096791	0.038686	0.029489	0.0002	2	4	7	5	12	10	amino acid metabolism synthesis branched chain group common ketol-acid reductoisomerase	Ketol-acid reductoisomerase
Solyc05g013070.2.1	functional_description:Kinase family protein (AHRD V1 D7KBF8_ARALY); contains Interpro domain(s) IPR016253 Integrin-linked protein kinase	49 kDa	6.5	0.0025652	0	0.0019501	0.0026373	0.012549	0.014348	0.0051	1	0	1	1	3	4	protein postranslational modification	Kinase family protein
Solyc01g099160.2.1	functional_description:Lipoxygenase (AHRD V1 Q9FT17_SOLLC); contains Interpro domain(s) IPR001246 Lipoxygenase plant	98 kDa	2.3	0.0069444	0.0016862	0.0067171	0.0037516	0.025818	0.0061133	0.0018	6	2	5	3	15	4	hormone metabolism jasmonate synthesis-degradation lipoxygenase	Lipoxygenase
Solyc09g011880.2.1	functional_description:LOC556397 protein (Fragment) (AHRD V1 -- Q05AJ0_DANRE)	48 kDa	3.9	0	0.0060583	0.0023313	0.0089088	0.014673	0.0087186	0.034	0	2	1	2	5	3	stress abiotic heat	LOC556397 protein (Fragment)
Solyc03g025720.2.1	functional_description:Long-chain-fatty-acid--CoA ligase (AHRD V1 C3JN12_RHOER); contains Interpro domain(s) IPR000873 AMP-dependent synthetase and ligase	56 kDa	4.1	0.0021385	0	0.0032515	0.0065959	0.0083691	0.007177	0.024	1	0	2	3	3	2	cell organisation	Long-chain-fatty-acid--CoA ligase
Solyc04g015750.2.1	functional_description:Magnesium chelatase H subunit (AHRD V1 - D5KXY0_VITVI); contains Interpro domain(s) IPR011771 Magnesium-chelatase subunit H	154 kDa	6.5	0.0010676	0	0.00072758	0	0.007632	0.0040815	0.00037	1	0	1	0	8	6	tetrapyrrole synthesis magnesium chelatase	Magnesium chelatase H subunit
Solyc01g008710.2.1	functional_description:Mannan endo-1 4-beta-mannosidase (AHRD V1 - D2S259_HALTV); contains Interpro domain(s) IPR018087 Glycoside hydrolase family 5 conserved site IPR013781 Glycoside hydrolase subgroup catalytic core	45 kDa	3	0.0075014	0.010928	0.0072558	0.032419	0.011155	0.033018	0.0021	3	5	3	9	3	7	cell wall degradation mannan-xylose-arabinose-fucose	Mannan endo-1 4-beta-mannosidase
Solyc02g078990.2.1	functional_description:Mercaptopyruvate sulfurtransferase-like protein (AHRD V1 C0LIR4_SOLLC); contains Interpro domain(s) IPR001763 Rhodanese-like	35 kDa	2.6	0.0083585	0.010374	0	0.0039607	0.027269	0.018157	0.012	2	2	0	1	6	4	amino acid metabolism degradation serine-glycine-cysteine group cysteine	Mercaptopyruvate sulfurtransferase-like protein
Solyc02g065280.2.1	functional_description:Methyl jasmonate esterase (AHRD V1 - Q56SE1_SOLTU); contains Interpro domain(s) IPR000073 Alpha/beta hydrolase fold-1	30 kDa	7.4	0.0031498	0.0027642	0.0057911	0.031939	0.018452	0.036444	0.0004	1	1	2	3	2	4	misc nitrilases nitrile lyases berberine bridge enzymes reticuline oxidases troponine reductases	Methyl jasmonate esterase
Solyc01g106080.2.1	functional_description:Methylmalonate-semialdehyde dehydrogenase (AHRD V1 D3BUA7_POLPA); contains Interpro domain(s) IPR010061 Methylmalonate-semialdehyde dehydrogenase IPR015590 Aldehyde dehydrogenase	58 kDa	2.6	0.0041655	0.0013824	0.0063334	0.0085652	0.010189	0.01165	0.047	2	1	3	4	3	4	secondary metabolism N misc betaine	Methylmalonate-semialdehyde dehydrogenase
Solyc11g062190.1.1	functional_description:Mitochondrial ADP/ATP carrier proteins (AHRD V1 - Q2UU95_ASPOR); contains Interpro domain(s) IPR002113 Adenine nucleotide translocator 1	42 kDa	2.3	0.053206	0.034455	0	0.042751	0.10674	0.051258	0.0048	14	13	0	10	16	9	transport metabolite transporters at the envelope membrane	Mitochondrial ADP/ATP carrier proteins
Solyc02g094470.2.1	functional_description:Mitochondrial phosphate carrier protein (AHRD V1 B9GFH9_POPTR); contains Interpro domain(s) IPR001993 Mitochondrial substrate carrier	38 kDa	3.2	0.0083605	0.00609	0.0080868	0.012044	0.027974	0.033119	0.0022	3	2	3	4	7	7	transport metabolite transporters at the mitochondrial membrane	Mitochondrial phosphate carrier protein
Solyc12g008630.1.1	functional_description:Mitochondrial processing peptidase alpha subunit (AHRD V1 - Q948V5_MORAL); contains Interpro domain(s) IPR011237 Peptidase M16 core	55 kDa	2.3	0.015534	0.0073648	0.015183	0.036504	0.030396	0.01986	0.0034	4	5	6	11	9	6	protein targeting mitochondria	Mitochondrial processing peptidase alpha subunit
Solyc02g088700.2.1	functional_description:Mitochondrial processing peptidase beta subunit (AHRD V1 - Q9AXQ2_CUCME); contains Interpro domain(s) IPR011237 Peptidase M16 core	59 kDa	3.1	0.006307	0.0027909	0.006393	0.0043228	0.024683	0.018815	0.0044	3	2	4	2	9	6	protein targeting mitochondria	Mitochondrial processing peptidase beta subunit
Solyc01g098920.2.1	functional_description:Mitochondrial Rho GTPase 1 (AHRD V1 B2WA10_PYRTR); contains Interpro domain(s) IPR013567 EF hand associated type-2	71 kDa	3.8	0	0.0050603	0.0031156	0.005953	0.016341	0.0087389	0.0086	0	5	2	3	9	6	signalling G-proteins	Mitochondrial Rho GTPase 1
Solyc08g014420.2.1	functional_description:Mitogen-activated protein kinase 2 (AHRD V1 Q84MI5_SOLLC); contains Interpro domain(s) IPR008351 JNK MAP kinase	45 kDa	5.8	0	0.0018842	0.002158	0.0029185	0.011109	0.0095268	0.032	0	1	1	1	4	3	protein postranslational modification	Mitogen-activated protein kinase 2
Solyc09g009390.2.1	functional_description:Monodehydroascorbate reductase (NADH)-like protein (AHRD V1 Q0WUJ1_ARATH); contains Interpro domain(s) IPR013027 FAD-dependent pyridine nucleotide-disulphide oxidoreductase	47 kDa	2.7	0.032739	0.0038096	0	0.043632	0.017166	0.037338	0.0075	11	1	0	13	5	10	redox ascorbate and glutathione ascorbate	Monodehydroascorbate reductase (NADH)-like protein
Solyc01g080640.2.1	functional_description:Multidrug resistance protein ABC transporter family (AHRD V1 -- B9GS96_POPTR); contains Interpro domain(s) IPR001140 ABC transporter transmembrane region	169 kDa	3.7	0.00098419	0.0017431	0.00067076	0.0051264	0.0049252	0.0025085	0.011	1	4	1	4	5	2	transport ABC transporters and multidrug resistance systems	Multidrug resistance protein ABC transporter family
Solyc02g070770.2.1	functional_description:NAD-dependent epimerase/dehydratase (AHRD V1 -- B8HW76_CYAP4); contains Interpro domain(s) IPR016040 NAD(P)-binding domain	32 kDa	5.6	0.0060685	0.0056491	0	0.0043133	0.033939	0.027684	0.004	2	1	0	1	5	5	signalling light	NAD-dependent epimerase/dehydratase
Solyc01g097340.2.1	functional_description:NAD-dependent epimerase/dehydratase family protein-like protein (AHRD V1 - Q2XPW6_SOLTU); contains Interpro domain(s) IPR016040 NAD(P)-binding domain	42 kDa	3	0.0029746	0.0019744	0.0045227	0	0.011641	0.016638	0.015	1	1	2	0	2	3	redox ascorbate and glutathione ascorbate GME	NAD-dependent epimerase/dehydratase family protein-like protein
Solyc10g051350.1.1	functional_description:NADH-quinone oxidoreductase subunit I (AHRD V1 D5BPB0_PUNMI); contains Interpro domain(s) IPR010226 NADH-quinone oxidoreductase chain I	26 kDa	6.9	0.003645	0	0.0067015	0.007392	0.021353	0.042173	0.0031	1	0	2	1	4	6	mitochondrial electron transport / ATP synthesis NADH-DH (type I) localisation not clear	NADH-quinone oxidoreductase subunit I
Solyc12g044600.2.1	functional_description:NADP-dependent malic enzyme chloroplastic (AHRD V1 - MAOC_FLAPR); contains Interpro domain(s) IPR012302 Malic enzyme NAD-binding	70 kDa	4.7	0.0034951	0	0.0013285	0.0017967	0.0051294	0.01564	0.0011	2	0	1	1	3	5	TCA / organic transformation other organic acid transformations malic	NADP-dependent malic enzyme chloroplastic
Solyc03g120350.2.1	functional_description:N-alpha-acetyltransferase 16 NatA auxiliary subunit (AHRD V1 - NAA16_HUMAN); contains Interpro domain(s) IPR011990 Tetratricopeptide-like helical	103 kDa	3.1	0.0016436	0	0.0011202	0	0.00235	0.0062838	0.042	1	0	1	0	2	6	misc acyl transferases	N-alpha-acetyltransferase 16 NatA auxiliary subunit
Solyc10g081030.1.1	functional_description:Nascent polypeptide-associated complex alpha subunit-like protein (AHRD V1 - B6T903_MAIZE); contains Interpro domain(s) IPR016641 Nascent polypeptide-associated complex alpha subunit	22 kDa	3.5	0.025167	0.018405	0.026991	0.09357	0.067573	0.083196	0.00055	5	4	6	7	9	8	cell unspecified	Nascent polypeptide-associated complex alpha subunit-like protein
Solyc03g006140.2.1	functional_description:Neutral ceramidase (AHRD V1 A9YFM2_WHEAT); contains Interpro domain(s) IPR006823 Neutral/alkaline nonlysosomal ceramidase	84 kDa	4.4	0	0.0019434	0.0011129	0.0015051	0.0071614	0.004913	0.042	0	2	1	1	4	2	lipid metabolism exotics (steroids squalene etc) sphingolipids ceramidase	Neutral ceramidase
Solyc08g062190.2.1	functional_description:Nitrilase 2 (AHRD V1 - D3BLP1_POLPA); contains Interpro domain(s) IPR003010 Nitrilase/cyanide hydratase and apolipoprotein N-acyltransferase	41 kDa	6.2	0.0047763	0.0088924	0	0.013579	0.03673	0.03424	0.00014	2	3	0	3	7	7	misc nitrilases nitrile lyases berberine bridge enzymes reticuline oxidases troponine reductases	Nitrilase 2
Solyc06g071000.2.1	functional_description:N-succinylglutamate 5-semialdehyde dehydrogenase (AHRD V1 -- ASTD_VIBCH); contains Interpro domain(s) IPR015590 Aldehyde dehydrogenase	62 kDa	2.4	0.0080754	0.00268	0.010743	0.012454	0.025678	0.013551	0.011	4	2	7	5	10	6	amino acid metabolism degradation glutamate family proline	N-succinylglutamate 5-semialdehyde dehydrogenase
Solyc05g008830.2.1	functional_description:Octicosapeptide/Phox/Bem1p domain-containing protein (AHRD V1 D7L8F8_ARALY); contains Interpro domain(s) IPR000270 Octicosapeptide/Phox/Bem1p	70 kDa	3.4	0.0015516	0.0022605	0.0015008	0.0016764	0.012114	0.0040977	0.036	1	2	1	1	5	2	protein postranslational modification	Octicosapeptide/Phox/Bem1p domain-containing protein
Solyc01g106320.2.1	functional_description:Octicosapeptide/Phox/Bem1p domain-containing protein (AHRD V1 D7MPG4_ARALY); contains Interpro domain(s) IPR000270 Octicosapeptide/Phox/Bem1p	54 kDa	3.8	0.0022686	0	0.0034494	0.0023324	0.0066588	0.01269	0.042	1	0	2	1	3	4	development multitarget target of rapamycin	Octicosapeptide/Phox/Bem1p domain-containing protein
Solyc04g076820.1.1	functional_description:Octicosapeptide/Phox/Bem1p domain-containing protein (AHRD V1 D7MPG4_ARALY); contains Interpro domain(s) IPR000270 Octicosapeptide/Phox/Bem1p	52 kDa	9.4	0.0023596	0	0.0017938	0.0024259	0.020777	0.015838	0.0002	1	0	1	1	6	3	RNA regulation of transcription global transcription factor group	Octicosapeptide/Phox/Bem1p domain-containing protein
Solyc02g091580.2.1	functional_description:Oligopeptidase A (AHRD V1 - Q9LSL3_ARATH); contains Interpro domain(s) IPR001567 Peptidase M3A and M3B thimet/oligopeptidase F	91 kDa	2.1	0.0037088	0.0036022	0.0059791	0.0026715	0.019304	0.0065299	0.027	3	4	5	2	11	4	hormone metabolism brassinosteroid synthesis-degradation sterols SMT1	Oligopeptidase A
Solyc08g080640.1.1	functional_description:Osmotin-like protein (Fragment) (AHRD V1 -- Q8S4L1_SOLNI); contains Interpro domain(s) IPR017949 Thaumatin conserved site IPR001938 Thaumatin pathogenesis-related	27 kDa	2.2	0.010138	0.035588	0.040385	0.095947	0.074238	0.022343	0.037	2	7	6	7	10	3	stress abiotic	Osmotin-like protein (Fragment)
Solyc08g080650.1.1	functional_description:Osmotin-like protein (Fragment) (AHRD V1 -- Q8S4L1_SOLNI); contains Interpro domain(s) IPR001938 Thaumatin pathogenesis-related	27 kDa	8.2	0	0.0029777	0.0062384	0.034406	0.029816	0.011217	0.0036	0	1	1	2	3	2	stress abiotic	Osmotin-like protein (Fragment)
Solyc02g065400.2.1	functional_description:Oxygen-evolving enhancer protein 1 of photosystem II (AHRD V1 - A8J0E4_CHLRE); contains Interpro domain(s) IPR002628 Photosystem II manganese-stabilizing protein PsbO	35 kDa	3.2	0.0080791	0.022562	0.0025505	0.015313	0.026357	0.063181	0.0057	3	6	1	3	4	11	PS lightreaction photosystem II PSII polypeptide subunits	Oxygen-evolving enhancer protein 1 of photosystem II
Solyc00g174340.1.1	functional_description:Pathogenesis-related protein 1b (AHRD V1 - Q941G6_SOLTU); contains Interpro domain(s) IPR018244 Allergen V5/Tpx-1 related conserved site	18 kDa	5.7	0	0.0041055	0.0063194	0.0080496	0.039773	0.011817	0.024	0	1	1	1	5	2	stress biotic PR-proteins PR1 (antifungal)	Pathogenesis-related protein 1b
Solyc03g111690.2.1	functional_description:Pectate lyase (AHRD V1 Q2Z1Y4_PRUMU); contains Interpro domain(s) IPR002022 Pectate lyase/Amb allergen	44 kDa	5.5	0.0020712	0.0036354	0	0.0084009	0.0091001	0.013694	0.022	1	1	0	2	3	3	cell wall degradation pectate lyases and polygalacturonases	Pectate lyase
Solyc06g009190.2.1	functional_description:Pectinesterase (AHRD V1 - B9SAU4_RICCO); contains Interpro domain(s) IPR000070 Pectinesterase catalytic	63 kDa	3.5	0.0052281	0.0046296	0.0071262	0.011347	0.024294	0.023319	0.00019	2	3	4	5	8	8	misc invertase/pectin methylesterase inhibitor family protein	Pectinesterase
Solyc02g087190.1.1	functional_description:Peroxidase 65 (AHRD V1 B6TYF5_MAIZE); contains Interpro domain(s) IPR002016 Haem peroxidase plant/fungal/bacterial	36 kDa	3.7	0.0054025	0.010058	0.0025583	0.026879	0.018884	0.021125	0.015	2	3	1	4	4	5	misc peroxidases	Peroxidase 65
Solyc09g064940.2.1	functional_description:Phenazine biosynthesis protein PhzF family (AHRD V1 - B4VKV9_9CYAN); contains Interpro domain(s) IPR003719 Phenazine biosynthesis PhzC/PhzF protein	32 kDa	7.4	0.0028585	0.0025086	0.0026278	0.023189	0.012559	0.023625	0.0031	1	1	1	3	2	3	not assigned no ontology	Phenazine biosynthesis protein PhzF family
Solyc07g055060.2.1	functional_description:Phosphoenolpyruvate carboxylase 1 (AHRD V1 - O23946_GOSHI); contains Interpro domain(s) IPR015813 Pyruvate/Phosphoenolpyruvate kinase catalytic core IPR001449 Phosphoenolpyruvate carboxylase	110 kDa	3.4	0.0082795	0.00075388	0.0030032	0.0011182	0.015006	0.024599	0.0031	7	1	3	1	10	12	glycolysis cytosolic branch phospho-enol-pyruvate carboxylase (PEPC)	Phosphoenolpyruvate carboxylase 1
Solyc08g066800.2.1	functional_description:Phospholipase D (AHRD V1 Q9FR61_SOLLC); contains Interpro domain(s) IPR011402 Phospholipase D plant	92 kDa	4.2	0.0037088	0	0.0011958	0.0013357	0.011031	0.0081624	0.0038	3	0	1	1	7	4	RNA regulation of transcription TCP transcription factor family	Phospholipase D
Solyc03g123760.2.1	functional_description:Phytoene desaturase	65 kDa	2.1	0.0025288	0.0033591	0.0017235	0.0021954	0.0090393	0.0048341	0.024	1	3	1	1	4	2	cell wall precursor synthesis UXS	Phytoene desaturase
Solyc04g007560.2.1	functional_description:pH-response regulator protein palA/RIM20 (AHRD V1 -- C8V8Z2_EMENI); contains Interpro domain(s) IPR004328 BRO1	102 kDa	3.8	0	0.00071892	0.0033198	0.0028191	0.010447	0.0020692	0.017	0	1	3	2	6	2	RNA transcription	pH-response regulator protein palA/RIM20
Solyc08g076480.2.1	functional_description:Plastid lipid-associated protein 3 chloroplastic (AHRD V1 -- PAP3_BRACM); contains Interpro domain(s) IPR006843 PAP fibrillin	37 kDa	4.9	0.018029	0.0047952	0	0.0073227	0.046815	0.057069	0.0001	4	2	0	2	7	8	cell organisation	Plastid lipid-associated protein 3 chloroplastic
Solyc07g065090.1.1	functional_description:Polygalacturonase inhibitor protein (AHRD V1 - Q40160_SOLLC); contains Interpro domain(s) IPR013210 Leucine-rich repeat N-terminal	36 kDa	3.1	0.006102	0.0066674	0.0029512	0.023075	0.017014	0.0080576	0.017	2	3	1	6	3	2	signalling receptor kinases leucine rich repeat XI	Polygalacturonase inhibitor protein
Solyc01g108600.2.1	functional_description:Presequence protease mitochondrial (AHRD V1 -- PREP_DANRE); contains Interpro domain(s) IPR013578 Peptidase M16C associated	121 kDa	2.1	0.0027506	0.0030447	0.0074984	0.0071636	0.014748	0.0061343	0.018	2	5	8	6	12	6	protein degradation metalloprotease	Presequence protease mitochondrial
Solyc10g008140.2.1	functional_description:Prohibitin 1-like protein (AHRD V1 - Q9AXM0_BRANA); contains Interpro domain(s) IPR000163 Prohibitin	32 kDa	2.8	0.02146	0.028539	0	0.034865	0.060011	0.043955	0.0094	6	9	0	8	8	7	cell cycle	Prohibitin 1-like protein
Solyc12g009140.1.1	functional_description:Proteasome subunit alpha type (AHRD V1 - D2D307_GOSHI); contains Interpro domain(s) IPR001353 Proteasome subunit alpha/beta	27 kDa	2.3	0.014407	0.053644	0	0.056319	0.045322	0.056332	0.04	3	11	0	8	7	9	protein degradation ubiquitin proteasom	Proteasome subunit alpha type
Solyc01g111450.2.1	functional_description:Proteasome subunit alpha type (AHRD V1 - Q38HT8_SOLTU); contains Interpro domain(s) IPR000426 Proteasome alpha-subunit conserved site	27 kDa	4.3	0.010057	0.0029419	0	0.013597	0.019638	0.022163	0.025	2	1	0	1	3	3	protein postranslational modification	Proteasome subunit alpha type
Solyc02g081700.1.1	functional_description:Proteasome subunit alpha type (AHRD V1 - Q38HT0_SOLTU); contains Interpro domain(s) IPR001353 Proteasome subunit alpha/beta	27 kDa	7.1	0.0033657	0.0059075	0	0.034128	0.014788	0.01669	0.0061	1	2	0	3	2	2	secondary metabolism flavonoids flavonols	Proteasome subunit alpha type
Solyc10g008010.2.1	functional_description:Proteasome subunit alpha type (AHRD V1 - Q38M52_SOLTU); contains Interpro domain(s) IPR001353 Proteasome subunit alpha/beta	26 kDa	3.7	0	0.02686	0.0030186	0.06474	0.036595	0.0099743	0.0019	0	1	1	1	7	3	protein degradation ubiquitin proteasom	Proteasome subunit alpha type
Solyc07g016200.2.1	functional_description:Proteasome subunit beta type (AHRD V1 - B9SPS6_RICCO); contains Interpro domain(s) IPR000243 Peptidase T1A proteasome beta-subunit	25 kDa	3.2	0.0035368	0.0062078	0.019508	0.021518	0.031079	0.040922	0.022	1	1	5	2	5	5	protein degradation ubiquitin proteasom	Proteasome subunit beta type
Solyc05g056400.2.1	functional_description:Protein disulfide isomerase (AHRD V1 Q6IV17_IPOBA); contains Interpro domain(s) IPR005792 Protein disulphide isomerase	59 kDa	2.9	0.0063427	0.0014033	0.0016073	0.0086947	0.0020686	0.016556	0.0011	2	1	1	4	1	4	redox thioredoxin	Protein disulfide isomerase
Solyc06g060290.2.1	functional_description:Protein disulfide isomerase (AHRD V1 B1Q2X4_SOYBN); contains Interpro domain(s) IPR005792 Protein disulphide isomerase	49 kDa	2.2	0.012768	0.010169	0.017471	0.021002	0.034977	0.031422	0.00076	5	5	8	6	12	10	misc short chain dehydrogenase/reductase (SDR)	Protein disulfide isomerase
Solyc04g049450.2.1	functional_description:Protein disulfide isomerase L-2 (AHRD V1 B1Q2X5_SOYBN); contains Interpro domain(s) IPR005792 Protein disulphide isomerase	63 kDa	3.5	0.0035442	0.0012908	0.0068563	0.0019146	0.017788	0.02106	0.0026	2	1	4	1	9	8	redox thioredoxin	Protein disulfide isomerase L-2
Solyc11g069400.1.1	functional_description:Protein disulfide isomerase L-2 (AHRD V1 - B1Q2X5_SOYBN); contains Interpro domain(s) IPR005792 Protein disulphide isomerase	65 kDa	7.5	0	0.001253	0.0033277	0	0.011511	0.022714	0.00039	0	1	2	0	2	8	redox thioredoxin	Protein disulfide isomerase L-2
Solyc10g081240.1.1	functional_description:Protein grpE (AHRD V1 -- B0CAY8_ACAM1); contains Interpro domain(s) IPR000740 GrpE nucleotide exchange factor	42 kDa	3.8	0.0093264	0.0043409	0	0.016572	0.02282	0.012156	0.019	2	2	0	4	6	3	transport amino acids	Protein grpE
Solyc01g095900.2.1	functional_description:Protein TIF31 homolog (AHRD V1 TIF31_ASPCL); contains Interpro domain(s) IPR011990 Tetratricopeptide-like helical	209 kDa	6	0	0.00034411	0.00052967	0	0.002778	0.0024761	0.014	0	1	1	0	4	4	protein degradation cysteine protease	Protein TIF31 homolog
Solyc02g082220.2.1	functional_description:Protein transport protein SEC24 (AHRD V1 - C5FL43_NANOT); contains Interpro domain(s) IPR006896 Sec23/Sec24 trunk region	114 kDa	2.1	0.0057255	0.00063377	0.0019511	0.0024852	0.0092096	0.0054724	0.021	3	1	2	2	7	5	RNA regulation of transcription unclassified	Protein transport protein SEC24
Solyc02g087300.1.1	functional_description:Protein transport SEC13-like protein (AHRD V1 -- Q2PYY1_SOLTU); contains Interpro domain(s) IPR020472 G-protein beta WD-40 repeat region	32 kDa	4.4	0.0029338	0.0081931	0	0.020853	0.012306	0.015296	0.029	1	3	0	4	2	2	protein targeting secretory pathway plasma membrane	Protein transport SEC13-like protein
Solyc08g016750.2.1	functional_description:Pyruvate dehydrogenase E1 component subunit beta (AHRD V1 - B6TQ36_MAIZE); contains Interpro domain(s) IPR005475 Transketolase central region	44 kDa	7.1	0.0021716	0.0020215	0	0.009261	0.0091088	0.011322	0.015	1	1	0	2	2	2	TCA / organic transformation TCA pyruvate DH E1	Pyruvate dehydrogenase E1 component subunit beta
Solyc04g008740.2.1	functional_description:Pyruvate kinase (AHRD V1 Q3S1N4_SOLTU); contains Interpro domain(s) IPR001697 Pyruvate kinase	55 kDa	2.1	0.015351	0.0029113	0.010003	0.006764	0.03433	0.019626	0.013	6	2	5	3	11	6	glycolysis cytosolic branch pyruvate kinase (PK)	Pyruvate kinase
Solyc10g083720.1.1	functional_description:Pyruvate kinase (AHRD V1 - Q94KE3_ARATH); contains Interpro domain(s) IPR001697 Pyruvate kinase	57 kDa	3.1	0.0084891	0	0.0048402	0.0021819	0.02907	0.0094967	0.0048	4	0	3	1	9	4	lipid metabolism FA synthesis and FA elongation pyruvate kinase	Pyruvate kinase
Solyc01g080460.2.1	functional_description:Pyruvate phosphate dikinase (AHRD V1 - Q84N32_SORBI); contains Interpro domain(s) IPR010121 Pyruvate phosphate dikinase	106 kDa	6.2	0.001159	0.0007693	0.0008811	0.0035747	0.0022679	0.011669	0.0024	1	1	1	2	2	7	gluconeogenesis / glyoxylate cycle pyruvate dikinase	Pyruvate phosphate dikinase
Solyc12g017570.1.1	functional_description:Rab GDP dissociation inhibitor (AHRD V1 C0LSK7_NICBE); contains Interpro domain(s) IPR000806 Rab GDI protein	50 kDa	4.3	0.005038	0	0.005745	0.0051796	0.024646	0.016908	0.0017	1	0	3	2	9	5	signalling G-proteins	Rab GDP dissociation inhibitor
Solyc06g082120.2.1	functional_description:Ran GTPase binding protein (AHRD V1 C4R913_PICPG); contains Interpro domain(s) IPR000156 Ran Binding Protein 1	24 kDa	4.1	0.0079118	0.0069434	0.0072732	0.016045	0.028968	0.045771	0.011	2	2	2	2	4	6	signalling G-proteins	Ran GTPase binding protein
Solyc02g093530.2.1	functional_description:Ras-related protein Rab-2-A (AHRD V1 - B6T1U8_MAIZE); contains Interpro domain(s) IPR003579 Ras small GTPase Rab type	23 kDa	5	0	0.0069434	0.0036366	0.016045	0.017381	0.019616	0.0083	0	1	1	2	2	3	signalling G-proteins	Ras-related protein Rab-2-A
Solyc02g091840.2.1	functional_description:Receptor like kinase RLK	111 kDa	7.1	0	0.001285	0.00098897	0.0012597	0.0093365	0.0055478	0.0013	0	1	1	1	6	4	development unspecified	Receptor like kinase RLK
Solyc03g025850.2.1	functional_description:Remorin 1 (AHRD V1 - Q9XEX8_SOLLC); contains Interpro domain(s) IPR005516 Remorin C-terminal region	22 kDa	3.1	0.013492	0.041867	0	0.012787	0.069171	0.08793	0.0083	2	6	0	2	7	9	RNA regulation of transcription putative transcription regulator	Remorin 1
Solyc10g007760.2.1	functional_description:Ribose-phosphate pyrophosphokinase 4 (AHRD V1 - D7LJE3_ARALY); contains Interpro domain(s) IPR005946 Phosphoribosyl pyrophosphokinase	36 kDa	3.2	0.016509	0.0025614	0	0.011734	0.030777	0.017932	0.034	5	1	0	2	6	4	cell division	Ribose-phosphate pyrophosphokinase 4
Solyc06g073310.2.1	functional_description:Ribosomal L9-like protein (AHRD V1 - B3TLR1_ELAGV); contains Interpro domain(s) IPR000702 Ribosomal protein L6	22 kDa	2.6	0.047328	0.0075518	0.011866	0.034903	0.069314	0.071117	0.011	8	2	3	4	6	8	protein synthesis ribosome biogenesis	Ribosomal L9-like protein
Solyc07g041310.2.1	functional_description:Ribosomal protein (AHRD V1 - B3TLR8_ELAGV); contains Interpro domain(s) IPR005703 Ribosomal protein S3 eukaryotic/archaeal	27 kDa	3.9	0.02595	0.013804	0	0.047429	0.067382	0.038655	0.0012	3	3	0	7	8	5	protein synthesis ribosome biogenesis	Ribosomal protein
Solyc03g044000.1.1	functional_description:Ribosomal protein L26 (AHRD V1 - A8HMG7_CHLRE); contains Interpro domain(s) IPR005756 Ribosomal protein L26 eukaryotic/archaeal	17 kDa	4.3	0	0.010035	0.021023	0.034783	0.033492	0.066149	0.011	0	2	4	2	3	5	protein synthesis ribosome biogenesis	Ribosomal protein L26
Solyc01g104590.2.1	functional_description:Ribosomal protein L3 (AHRD V1 - Q6SKP4_SOLLC); contains Interpro domain(s) IPR019926 Ribosomal protein L3 conserved site IPR000597 Ribosomal protein L3	44 kDa	5.5	0.0025647	0.0018682	0.0024808	0.016626	0.011442	0.01016	0.0027	1	1	1	5	4	3	protein synthesis ribosome biogenesis	Ribosomal protein L3
Solyc06g064470.2.1	functional_description:Ribosomal protein L7a (AHRD V1 - A8J567_CHLRE); contains Interpro domain(s) IPR001921 Ribosomal protein L7A	29 kDa	2.9	0.0068682	0.022378	0	0.019527	0.033611	0.031332	0.044	1	4	0	2	5	4	protein synthesis ribosome biogenesis	Ribosomal protein L7a
Solyc10g078620.1.1	functional_description:Ribosomal protein S5 (AHRD V1 - A8J2I5_CHLRE); contains Interpro domain(s) IPR005716 Ribosomal protein S7 eukaryotic/archaeal	24 kDa	3.1	0.027176	0.027257	0.024983	0.078734	0.045487	0.12192	0.001	5	4	4	7	5	8	protein synthesis ribosomal protein eukaryotic 40S subunit S5	Ribosomal protein S5
Solyc01g007330.2.1	functional_description:Ribulose bisphosphate carboxylase large chain (AHRD V1 - RBL_SOLLC); contains Interpro domain(s) IPR000685 Ribulose bisphosphate carboxylase large subunit C-terminal	53 kDa	4	0.0055723	0.0034582	0.0035183	0.010562	0.010388	0.029052	0.0062	2	2	2	4	3	8	PS calvin cycle rubisco large subunit	Ribulose bisphosphate carboxylase large chain
Solyc03g097110.2.1	functional_description:RNA recognition motif-containing protein (AHRD V1 -- D7M9G3_ARALY); contains Interpro domain(s) IPR001395 Aldo/keto reductase	30 kDa	3.5	0.0031871	0.020768	0.0030184	0.022653	0.031193	0.04154	0.0095	1	7	1	4	5	6	protein synthesis ribosome biogenesis	RNA recognition motif-containing protein
Solyc07g006570.2.1	functional_description:S8-RNase (Fragment) (AHRD V1 -- Q5XPJ2_MALDO); contains Interpro domain(s) IPR001568 Ribonuclease T2	27 kDa	4.9	0	0.003055	0.0069981	0.028392	0	0.020596	0.024	0	1	1	4	0	3	secondary metabolism N misc alkaloid-like	S8-RNase (Fragment)
Solyc01g101060.2.1	functional_description:S-adenosylmethionine synthase (AHRD V1 - B8LFH4_IPOBA); contains Interpro domain(s) IPR002133 S-adenosylmethionine synthetase	43 kDa	3.7	0	0.001661	0.0076702	0.0097702	0.010728	0.014342	0.017	0	1	3	3	4	6	metal handling binding chelation and storage	S-adenosylmethionine synthase
Solyc12g017830.1.1	functional_description:Sec7 guanine nucleotide exchange factor (AHRD V1 - B0CY77_LACBS); contains Interpro domain(s) IPR000904 SEC7-like	196 kDa	5.5	0	0.0003688	0.00056768	0	0.0035728	0.0015923	0.024	0	1	1	0	5	3	signalling G-proteins	Sec7 guanine nucleotide exchange factor
Solyc04g076790.2.1	functional_description:Serine hydroxymethyltransferase (AHRD V1 B9SMX7_RICCO); contains Interpro domain(s) IPR001085 Serine hydroxymethyltransferase	57 kDa	2.1	0.01298	0.0043078	0.014802	0.022241	0.016933	0.029041	0.016	6	3	7	8	7	9	amino acid metabolism synthesis serine-glycine-cysteine group glycine	Serine hydroxymethyltransferase
Solyc07g062970.2.1	functional_description:Serine/threonine phosphatase family protein (AHRD V1 C1E0J1_9CHLO); contains Interpro domain(s) IPR015655 Protein phosphatase 2C	31 kDa	2.1	0.047128	0.061419	0.0089268	0.080393	0.087857	0.077807	0.021	11	13	3	13	10	11	RNA regulation of transcription squamosa promoter binding protein family (SBP)	Serine/threonine phosphatase family protein
Solyc05g055060.2.1	functional_description:Serine/threonine-protein phosphatase (AHRD V1 B9S7J9_RICCO); contains Interpro domain(s) IPR006186 Serine/threonine-specific protein phosphatase and bis(5-nucleosyl)-tetraphosphatase	37 kDa	5.7	0.0027262	0.0025378	0	0.0038754	0.015247	0.01066	0.045	1	1	0	1	2	2	DNA synthesis/chromatin structure	Serine/threonine-protein phosphatase
Solyc04g016360.2.1	functional_description:S-formylglutathione hydrolase (AHRD V1 D2D314_GOSHI); contains Interpro domain(s) IPR014186 S-formylglutathione hydrolase	32 kDa	3	0.018718	0.031945	0	0.035479	0.052343	0.06506	0.0033	4	8	0	7	7	7	C1-metabolism	S-formylglutathione hydrolase
Solyc01g067750.2.1	functional_description:Shikimate dehydrogenase (AHRD V1 - B6TSW1_MAIZE); contains Interpro domain(s) IPR001381 Dehydroquinase class I	59 kDa	3.5	0.0020522	0.0013621	0.0046804	0.0063296	0.0080313	0.013775	0.023	1	1	3	3	4	5	amino acid metabolism synthesis aromatic aa chorismate 3-dehydroquinate dehydratase/shikimate dehydrogenase	Shikimate dehydrogenase
Solyc07g047800.2.1	functional_description:Short-chain dehydrogenase/reductase family protein (AHRD V1 -- D7L9J1_ARALY); contains Interpro domain(s) IPR002347 Glucose/ribitol dehydrogenase	30 kDa	2.1	0.015003	0.013661	0.0072558	0.040524	0.025099	0.0099054	0.039	3	3	2	7	5	2	misc short chain dehydrogenase/reductase (SDR)	Short-chain dehydrogenase/reductase family protein
Solyc11g062270.1.1	functional_description:Signal recognition particle protein (SRP72) (AHRD V1 - Q5CNY3_CRYHO); contains Interpro domain(s) IPR013699 Signal recognition particle SRP72 subunit RNA-binding	72 kDa	3.6	0	0.004378	0.0043601	0.0048702	0.015082	0.011904	0.0044	0	4	3	3	7	6	protein targeting secretory pathway unspecified	Signal recognition particle protein (SRP72)
Solyc01g010750.2.1	functional_description:Stress responsive protein (AHRD V1 B6STP1_MAIZE); contains Interpro domain(s) IPR008997 Ricin B-related lectin	38 kDa	5.3	0.005419	0.0025222	0.0025661	0.02311	0.018942	0.014126	0.0067	1	1	1	4	5	4	protein synthesis ribosome biogenesis	Stress responsive protein
Solyc01g087850.2.1	functional_description:Subtilisin-like protease (AHRD V1 -- O82777_SOLLC); contains Interpro domain(s) IPR015500 Peptidase S8 subtilisin-related IPR000209 Peptidase S8 and S53 subtilisin kexin sedolisin	82 kDa	3.9	0.0038747	0.0017156	0	0.0084093	0.00831	0.0049379	0.0061	1	2	0	4	6	4	protein degradation subtilases	Subtilisin-like protease
Solyc02g092670.1.1	functional_description:Subtilisin-like protease (AHRD V1 - A9XG40_TOBAC); contains Interpro domain(s) IPR015500 Peptidase S8 subtilisin-related	80 kDa	2.1	0.0019553	0.006926	0.010661	0.011882	0.016774	0.012459	0.029	1	8	6	6	10	9	signalling calcium	Subtilisin-like protease
Solyc08g079870.1.1	functional_description:Subtilisin-like protease (AHRD V1 -- Q9LWA3_SOLLC); contains Interpro domain(s) IPR015500 Peptidase S8 subtilisin-related IPR000209 Peptidase S8 and S53 subtilisin kexin sedolisin	79 kDa	2.7	0.0019789	0.0035049	0.0053949	0.001718	0.024051	0.0037829	0.013	1	4	4	1	11	3	protein degradation subtilases	Subtilisin-like protease
Solyc02g085350.2.1	functional_description:Succinate dehydrogenase flavoprotein subunit (AHRD V1 B8CCT7_THAPS); contains Interpro domain(s) IPR011281 Succinate dehydrogenase flavoprotein subunit	69 kDa	2.4	0.0053344	0.0023605	0.0081106	0.010969	0.015657	0.011935	0.02	2	2	6	6	6	5	signalling calcium	Succinate dehydrogenase flavoprotein subunit
Solyc02g093680.2.1	functional_description:Succinate dehydrogenase iron-sulfur protein (AHRD V1 C0NQC7_AJECG); contains Interpro domain(s) IPR004489 Succinate dehydrogenase/fumarate reductase iron-sulphur protein	31 kDa	3.9	0.0064672	0.015051	0	0.04137	0.013563	0.029503	0.0097	2	3	0	6	3	5	DNA synthesis/chromatin structure	Succinate dehydrogenase iron-sulfur protein
Solyc09g090700.1.1	functional_description:Succinate semialdehyde dehydrogenase (AHRD V1 B6TPI6_MAIZE); contains Interpro domain(s) IPR015590 Aldehyde dehydrogenase	56 kDa	3.1	0.0064278	0.0014222	0.0032577	0.013217	0.0062889	0.014381	0.017	3	1	2	6	2	5	TCA / organic transformation other organic acid transformations misc	Succinate semialdehyde dehydrogenase
Solyc09g082860.2.1	functional_description:Sulfate adenylyltransferase (AHRD V1 Q43183_SOLTU); contains Interpro domain(s) IPR002650 ATP-sulfurylase	52 kDa	3.4	0	0.0031999	0.0073299	0.0024782	0.030658	0.0026965	0.017	0	2	2	1	10	1	S-assimilation APS	Sulfate adenylyltransferase
Solyc11g065620.1.1	functional_description:Sulfite reductase (AHRD V1 O82802_TOBAC); contains Interpro domain(s) IPR011787 Sulphite reductase ferredoxin dependent	78 kDa	2.3	0.0043315	0.0042069	0.0069828	0.0046799	0.020934	0.0095327	0.018	2	3	4	3	7	5	S-assimilation sulfite redox	Sulfite reductase
Solyc03g121040.2.1	functional_description:Taurine catabolism dioxygenase TauD/TfdA family (AHRD V1 - C4AZM2_BURMA); contains Interpro domain(s) IPR003819 Taurine catabolism dioxygenase TauD/TfdA	36 kDa	3.9	0.010972	0.010214	0	0.027296	0.034517	0.021452	0.0051	3	3	0	5	4	4	signalling receptor kinases lysine motif	Taurine catabolism dioxygenase TauD/TfdA family
Solyc03g118910.1.1	functional_description:T-complex protein 1 subunit delta (AHRD V1 - B9S339_RICCO); contains Interpro domain(s) IPR012717 T-complex protein 1 delta subunit	58 kDa	4.1	0.0027353	0.0024222	0.0055925	0.014247	0.015644	0.013943	0.00096	1	1	3	5	6	4	protein folding	T-complex protein 1 subunit delta
Solyc05g056310.2.1	functional_description:T-complex protein 1 subunit gamma (AHRD V1 - B6UCD0_MAIZE); contains Interpro domain(s) IPR012719 T-complex protein 1 gamma subunit	61 kDa	3.1	0.0060239	0	0.003053	0.0041288	0.0078583	0.015724	0.023	3	0	2	2	3	6	protein folding	T-complex protein 1 subunit gamma
Solyc07g006180.2.1	functional_description:Tetratricopeptide repeat protein 4 homolog (AHRD V1 TTC4_DICDI); contains Interpro domain(s) IPR011990 Tetratricopeptide-like helical	29 kDa	5.4	0.0033946	0.0094801	0	0.024128	0.018985	0.026547	0.0067	1	3	0	4	4	6	not assigned no ontology pentatricopeptide (PPR) repeat-containing protein	Tetratricopeptide repeat protein 4 homolog
Solyc02g082250.2.1	functional_description:Thioredoxin reductase (AHRD V1 B9SRA3_RICCO); contains Interpro domain(s) IPR005982 Thioredoxin reductase	39 kDa	6.1	0.0048284	0.0022473	0	0.017159	0.016877	0.0094399	0.0077	2	1	0	4	4	2	redox thioredoxin	Thioredoxin reductase
Solyc08g074550.2.1	functional_description:Threonyl-tRNA synthetase (AHRD V1 - Q17LW8_AEDAE); contains Interpro domain(s) IPR002320 Threonyl-tRNA synthetase class IIa	78 kDa	5.3	0.0014759	0	0.0014276	0.0015946	0.0098764	0.0038977	0.012	1	0	1	1	6	2	protein aa activation threonine-tRNA ligase	Threonyl-tRNA synthetase
Solyc10g018300.1.1	functional_description:Transketolase 1 (AHRD V1 O78327_CAPAN); contains Interpro domain(s) IPR005478 Bacterial transketolase	80 kDa	2.2	0.0059689	0.0052857	0.005424	0.0051817	0.017069	0.015213	0.01	3	5	4	2	8	7	PS calvin cycle transketolase	Transketolase 1
Solyc00g007270.2.1	functional_description:Translation initiation factor (AHRD V1 - A6ZWQ9_YEAS7); contains Interpro domain(s) IPR002769 Translation initiation factor IF6	26 kDa	7.6	0	0.0029899	0.0062639	0.020728	0.0099792	0.039419	0.0031	0	1	2	3	1	4	cell organisation	Translation initiation factor
Solyc06g084210.2.1	functional_description:Transport protein SEC24 (AHRD V1 - C1HAV7_PARBA); contains Interpro domain(s) IPR006896 Sec23/Sec24 trunk region	115 kDa	2.6	0.0013792	0.0012213	0.0046997	0.0035918	0.0088736	0.0061516	0.016	1	2	4	3	6	5	misc UDP glucosyl and glucoronyl transferases	Transport protein SEC24
Solyc04g011510.2.1	functional_description:Triosephosphate isomerase (AHRD V1 Q38JI4_SOLTU); contains Interpro domain(s) IPR000652 Triosephosphate isomerase	28 kDa	3.2	0.011556	0.0056119	0.0074519	0.049943	0.0085926	0.020346	0.0044	3	2	2	8	2	4	PS calvin cycle TPI	Triosephosphate isomerase
Solyc03g025630.2.1	functional_description:Tripeptidyl-peptidase 2 (AHRD V1 - TPP2_BOVIN)	25 kDa	5.9	0	0.0030504	0.0046953	0.011962	0.024626	0.0087797	0.024	0	1	1	1	3	1	protein degradation serine protease	Tripeptidyl-peptidase 2
Solyc12g096190.1.1	functional_description:Tryptophan synthase beta chain (AHRD V1 - Q9FFW8_ARATH); contains Interpro domain(s) IPR006316 Tryptophan synthase beta chain-like	54 kDa	6.6	0.0022732	0.0030178	0.0017282	0.011686	0.022241	0.012715	0.00019	1	2	1	4	5	3	stress abiotic	Tryptophan synthase beta chain
Solyc12g044740.1.1	functional_description:Ubiquitin carboxyl-terminal hydrolase (AHRD V1 - B9N1B6_POPTR); contains Interpro domain(s) IPR001394 Peptidase C19 ubiquitin carboxyl-terminal hydrolase 2	54 kDa	4.5	0.0023156	0.001537	0.0052812	0.0047614	0.018124	0.018133	0.0029	1	1	3	2	7	7	protein degradation ubiquitin ubiquitin protease	Ubiquitin carboxyl-terminal hydrolase
Solyc06g007320.2.1	functional_description:Ubiquitin-activating enzyme E1 (AHRD V1 - B9SKU8_RICCO); contains Interpro domain(s) IPR018075 Ubiquitin-activating enzyme E1	114 kDa	2.8	0.0029372	0	0.00094703	0.0084628	0	0.0025857	0.036	2	0	1	8	0	2	protein degradation ubiquitin E1	Ubiquitin-activating enzyme E1
Solyc02g067080.2.1	functional_description:UDP-D-glucose dehydrogenase (AHRD V1 - D2WK25_GOSHI); contains Interpro domain(s) IPR014028 UDP-glucose/GDP-mannose dehydrogenase dimerisation and substrate-binding	57 kDa	3.8	0	0.0025649	0.0039481	0.0075436	0.0082828	0.0092282	0.027	0	2	2	3	3	4	cell wall precursor synthesis UGD	UDP-D-glucose dehydrogenase
Solyc02g070020.1.1	functional_description:UDP-glucosyltransferase (AHRD V1 - Q8LKG3_STERE); contains Interpro domain(s) IPR002213 UDP-glucuronosyl/UDP-glucosyltransferase	54 kDa	2.7	0.0061558	0.010902	0.0062931	0.021376	0.024204	0.017651	0.0071	2	7	2	6	7	6	cell wall pectinesterases PME	UDP-glucosyltransferase
Solyc10g085230.1.1	functional_description:UDP-glucosyltransferase (AHRD V1 C0LNQ9_MAIZE); contains Interpro domain(s) IPR002213 UDP-glucuronosyl/UDP-glucosyltransferase	54 kDa	3.2	0.0047092	0.0031258	0.0071601	0.0048416	0.011519	0.031609	0.0093	1	2	2	2	2	7	hormone metabolism cytokinin synthesis-degradation	UDP-glucosyltransferase
Solyc10g085880.1.1	functional_description:UDP-glucosyltransferase family 1 protein (AHRD V1 - C6KI43_CITSI); contains Interpro domain(s) IPR002213 UDP-glucuronosyl/UDP-glucosyltransferase	40 kDa	4.6	0.0077268	0.0095904	0	0.021968	0.018006	0.040284	0.0016	3	4	0	6	4	8	hormone metabolism cytokinin synthesis-degradation	UDP-glucosyltransferase family 1 protein
Solyc01g073640.2.1	functional_description:Uncharacterized oxidoreductase Mb1385 (AHRD V1 - Y1385_MYCBO); contains Interpro domain(s) IPR002347 Glucose/ribitol dehydrogenase	27 kDa	4	0.025782	0.0056566	0	0.026143	0.0047199	0.095884	0.0012	4	2	0	3	1	5	misc short chain dehydrogenase/reductase (SDR)	Uncharacterized oxidoreductase Mb1385
Solyc03g006680.2.1	functional_description:Universal stress protein (AHRD V1 -- D6BRD7_9ROSI); contains Interpro domain(s) IPR006016 UspA	27 kDa	2.6	0.010805	0.043585	0	0.051199	0.045322	0.046944	0.023	2	11	0	8	6	8	stress abiotic unspecified	Universal stress protein
Solyc02g078540.2.1	functional_description:Unknown Protein (AHRD V1); contains Interpro domain(s) IPR000996 Clathrin light chain	36 kDa	2.8	0.006799	0.0067693	0.010338	0.0069901	0.026608	0.034227	0.017	2	3	4	1	5	6	not assigned unknown	Unknown Protein
Solyc09g011300.2.1	functional_description:Uracil phosphoribosyltransferase (AHRD V1 B6U5U2_MAIZE); contains Interpro domain(s) IPR005765 Uracil phosphoribosyl transferase	31 kDa	4.2	0.0029185	0.0076838	0.010732	0.035513	0.021372	0.033768	0.0046	1	2	3	5	4	5	nucleotide metabolism salvage phosphoribosyltransferases uracil phosphoribosyltransferase (UPP)	Uracil phosphoribosyltransferase
Solyc01g110120.2.1	functional_description:V-type proton ATPase subunit a (AHRD V1 VPH1_NEUCR); contains Interpro domain(s) IPR002490 ATPase V0/A0 complex 116-kDa subunit	93 kDa	4.4	0.0036501	0	0.0011769	0.0013146	0.005428	0.014459	0.0038	2	0	1	1	3	8	cell wall precursor synthesis UXS	V-type proton ATPase subunit a
Solyc11g065920.1.1	functional_description:Xanthine dehydrogenase/oxidase (AHRD V1 - A9YL93_RABIT); contains Interpro domain(s) IPR016208 Aldehyde oxidase/xanthine dehydrogenase	151 kDa	2.2	0.0032379	0.0019115	0.0022067	0.0037479	0.0084874	0.0041263	0.022	2	4	3	4	9	5	hormone metabolism abscisic acid synthesis-degradation	Xanthine dehydrogenase/oxidase
Solyc01g099630.2.1	functional_description:Xyloglucan endotransglucosylase/hydrolase 5 (AHRD V1 C0IRG4_ACTDE); contains Interpro domain(s) IPR016455 Xyloglucan endotransglucosylase/hydrolase IPR008263 Glycoside hydrolase family 16 active site	34 kDa	7.3	0	0.0022053	0.0067891	0.017296	0.0071215	0.041259	0.00022	0	1	2	4	1	9	cell wall modification	Xyloglucan endotransglucosylase/hydrolase 5
Solyc07g006650.2.1	functional_description:Xylose isomerase (AHRD V1 - B9T2E0_RICCO); contains Interpro domain(s) IPR013452 Xylose isomerase bacterial type	45 kDa	2.2	0.033722	0.026114	0.040591	0.037559	0.10723	0.078592	0.00011	9	11	14	10	28	19	minor CHO metabolism others xylose isomerase	Xylose isomerase
Solyc02g078940.2.1	functional_description:Zinc-binding dehydrogenase superfamily (Quinone oxidoreductase NADPH dependent) (AHRD V1 - Q1LPW6_RALME); contains Interpro domain(s) IPR014189 Quinone oxidoreductase putative PIG3	35 kDa	3.7	0.024535	0.0025378	0	0.011626	0.053363	0.035533	0.0022	7	1	0	3	8	5	secondary metabolism phenylpropanoids lignin biosynthesis CAD	Zinc-binding dehydrogenase superfamily (Quinone oxidoreductase NADPH dependent)
Solyc12g098710.1.1	functional_description:15-cis-zeta-carotene isomerase	42 kDa	10	0	0.0021937	0.002723	0.0069371	0.011425	0.010184	0.0041	0	0	1	2	2	2	transport unspecified cations	15-cis-zeta-carotene isomerase
Total proteins=235

## Sheet: AV-AC downregulated
Accession.Number	DESCRIPTION	Molecular.Weight	Fold.Change.by.Category	AC.1.1	AC.2.1	AC.3.1	AV.1.1	AV.2.1	AV.3.1	Fisher.s.Exact.Test..P.Value	AC.1.1	AC.2.1	AC.3.1	AV.1.1	AV.2.1	AV.3.1	MAPMAN CLASS	MAPMAN DESCRIPTION
Solyc11g010470.1.1	functional_description:14-3-3 protein beta/alpha (AHRD V1 -- 1433B_XENTR); contains Interpro domain(s) IPR000308 14-3-3 protein	28 kDa	0.4	0.013475	0.017888	0.020488	0.013854	0.0043946	0.0050248	0.019	3	5	3	3	1	1	metal handling binding chelation and storage	14-3-3 protein beta/alpha
Solyc04g007980.2.1	functional_description:1-aminocyclopropane-1-carboxylate oxidase (AHRD V1 - B6SUN2_MAIZE); contains Interpro domain(s) IPR005123 Oxoglutarate and iron-dependent oxygenase	41 kDa	0.4	0.0030558	0.018255	0.030201	0.015709	0	0.0034185	0.0043	1	6	10	5	0	1	hormone metabolism ethylene synthesis-degradation	1-aminocyclopropane-1-carboxylate oxidase
Solyc06g083620.2.1	functional_description:26S protease regulatory subunit 4 (AHRD V1 - B6T2S0_MAIZE); contains Interpro domain(s) IPR005937 26S proteasome subunit P45	49 kDa	0.3	0.002247	0.013094	0.0065205	0	0.0025062	0.0029672	0.02	1	7	3	0	1	1	protein degradation ubiquitin proteasom	26S protease regulatory subunit 4
Solyc05g013030.1.1	functional_description:26S proteasome regulatory subunit (AHRD V1 - A8I274_CHLRE); contains Interpro domain(s) IPR013143 PCI/PINT associated module	47 kDa	0.3	0.0069707	0.0077161	0.0095016	0.0060515	0	0.0022209	0.039	2	4	4	2	0	1	protein degradation ubiquitin proteasom	26S proteasome regulatory subunit
Solyc02g070570.2.1	functional_description:30S ribosomal protein S11 (AHRD V1 - RS11_CAUSK); contains Interpro domain(s) IPR018102 Ribosomal S11 conserved site	16 kDa	0.3	0.03544	0.038489	0.072723	0.033587	0	0.0076988	0.00018	5	6	11	3	0	1	protein synthesis ribosome biogenesis	30S ribosomal protein S11
Solyc05g009030.2.1	functional_description:3-isopropylmalate dehydrogenase (AHRD V1 B5LAV1_CAPAN); contains Interpro domain(s) IPR004429 Isopropylmalate dehydrogenase	43 kDa	0.3	0.013774	0.016456	0.018848	0.014161	0.0026952	0	0.0043	4	6	6	5	1	0	secondary metabolism sulfur-containing glucosinolates synthesis aliphatic methylthioalkylmalate dehydrogenase (MAM-DH)	3-isopropylmalate dehydrogenase
Solyc07g062610.2.1	functional_description:4-methyl-5(B-hydroxyethyl)-thiazole monophosphate biosynthesis enzyme ThiJ (AHRD V1 C8T4T4_KLEPR); contains Interpro domain(s) IPR006287 DJ-1	42 kDa	0.3	0.0028605	0.0075946	0.013048	0.0029409	0	0.0032	0.023	1	3	5	1	0	1	Co-factor and vitamine metabolism thiamine	4-methyl-5(B-hydroxyethyl)-thiazole monophosphate biosynthesis enzyme ThiJ
Solyc01g099830.2.1	functional_description:60S ribosomal protein L22-2 (AHRD V1 - D7L3W0_ARALY); contains Interpro domain(s) IPR002671 Ribosomal protein L22e	14 kDa	0.4	0.11352	0.087903	0.08594	0.040627	0.048898	0.022075	0.00011	5	6	6	2	3	1	protein synthesis ribosomal protein eukaryotic 60S subunit L22	60S ribosomal protein L22-2
Solyc01g108560.2.1	functional_description:Acetyl esterase (AHRD V1 AES_SHIFL); contains Interpro domain(s) IPR013094 Alpha/beta hydrolase fold-3	34 kDa	0.4	0.059452	0.024663	0.045197	0.034382	0.010906	0.0083135	0.00097	7	7	9	5	1	1	biodegradation of xenobiotics	Acetyl esterase
Solyc04g077970.2.1	functional_description:Adenine phosphoribosyltransferase-like (AHRD V1 Q2V997_SOLTU); contains Interpro domain(s) IPR005764 Adenine phosphoribosyl transferase	29 kDa	0.4	0.025228	0.016745	0.0095895	0.0086457	0.0082276	0.0047037	0.046	6	4	2	2	1	1	nucleotide metabolism salvage phosphoribosyltransferases adenine phosphoribosyltransferase (APRT)	Adenine phosphoribosyltransferase-like
Solyc11g072410.1.1	functional_description:Adenylate kinase isoenzyme 6 (AHRD V1 -- B5X3S3_SALSA)	20 kDa	0.3	0.0094316	0.024831	0.017341	0.0095637	0	0.0077948	0.029	1	3	3	1	0	1	RNA regulation of transcription WRKY domain transcription factor family	Adenylate kinase isoenzyme 6
Solyc05g005190.2.1	functional_description:ADP-ribosylation factor (AHRD V1 - Q76ME3_WHEAT); contains Interpro domain(s) IPR006688 ADP-ribosylation factor	21 kDa	0.2	0.024436	0.025246	0.016654	0.0070712	0.0058231	0	0.0056	2	6	3	1	1	0	protein targeting secretory pathway unspecified	ADP-ribosylation factor
Solyc08g005770.2.1	functional_description:Alcohol acetyltransferase (AHRD V1 - B1A9J8_CUCME); contains Interpro domain(s) IPR003480 Transferase	50 kDa	0.2	0.053799	0.014281	0.0016049	0	0.012971	0.0013258	0.0094	12	2	1	0	6	1	major CHO metabolism degradation starch starch cleavage	Alcohol acetyltransferase
Solyc09g082720.2.1	functional_description:Aldo/keto reductase family protein (AHRD V1 D7KWQ9_ARALY); contains Interpro domain(s) IPR001395 Aldo/keto reductase	38 kDa	0.3	0.017093	0.015137	0.0058249	0.0037098	0.003055	0.005446	0.023	4	6	2	1	1	2	transport amino acids	Aldo/keto reductase family protein
Solyc11g067160.1.1	functional_description:Aldo/keto reductase family protein (AHRD V1 - D7LJ14_ARALY); contains Interpro domain(s) IPR001395 Aldo/keto reductase	44 kDa	0.3	0.0028101	0.016787	0.014954	0.0057783	0.0054988	0	0.0098	1	6	6	2	2	0	minor CHO metabolism others	Aldo/keto reductase family protein
Solyc01g008070.2.1	functional_description:Alpha/beta superfamily hydrolase (AHRD V1 D0CIF5_9SYNE); contains Interpro domain(s) IPR010765 Protein of unknown function DUF1350	48 kDa	0.4	0	0.015466	0.0059046	0.0026618	0.002533	0.0028963	0.036	0	8	3	1	1	1	not assigned unknown	Alpha/beta superfamily hydrolase
Solyc06g050770.2.1	functional_description:Alpha-soluble NSF attachment protein (AHRD V1 D2D2Z7_GOSHI); contains Interpro domain(s) IPR000744 NSF attachment protein	33 kDa	0.3	0.01548	0.010275	0.0058842	0.0039788	0	0.0043294	0.036	4	3	2	1	0	1	protein targeting secretory pathway unspecified	Alpha-soluble NSF attachment protein
Solyc05g052260.2.1	functional_description:Appr-1-p processing domain protein (AHRD V1 -- B8FDL2_DESAA); contains Interpro domain(s) IPR002589 Appr-1-p processing	21 kDa	0.3	0.027688	0.017183	0.034963	0.01312	0.006452	0.0060146	0.0033	4	3	5	1	1	1	DNA synthesis/chromatin structure	Appr-1-p processing domain protein
Solyc12g056830.1.1	functional_description:ATP synthase delta subunit (AHRD V1 - Q7XYM8_BIGNA); contains Interpro domain(s) IPR000711 ATPase F1 complex OSCP/delta subunit	27 kDa	0.3	0.010632	0.0098972	0.030208	0.005038	0.0049552	0.0046193	0.0054	2	2	5	1	1	1	PS lightreaction ATP synthase delta chain	ATP synthase delta subunit
Solyc11g039980.1.1	functional_description:ATP synthase subunit alpha (AHRD V1 - Q5M9V4_TOBAC); contains Interpro domain(s) IPR018118 ATPase F1/A1 complex alpha/beta subunit N-terminal	18 kDa	0.4	0.046404	0.084505	0.067327	0.018801	0.038817	0.030638	0.0026	7	7	8	2	4	4	RNA processing ribonucleases	ATP synthase subunit alpha
Solyc11g069270.1.1	functional_description:Beta-galactosidase (AHRD V1 - Q9LLT0_SOLLC); contains Interpro domain(s) IPR001944 Glycoside hydrolase family 35	93 kDa	0.3	0.0013127	0.005228	0.0029939	0.0013496	0.0012843	0	0.036	1	4	3	1	1	0	RNA regulation of transcription AP2/EREBP APETALA2/ethylene-responsive element binding protein family	Beta-galactosidase
Solyc03g118040.2.1	functional_description:Calcium-binding protein Calnexin (AHRD V1 - Q9BLH3_HALRO); contains Interpro domain(s) IPR018124 Calreticulin/calnexin conserved site IPR001580 Calreticulin/calnexin	61 kDa	0.4	0.0020789	0.0027597	0.018965	0.0021373	0.0040679	0.0023256	0.023	1	2	10	1	1	1	signalling calcium	Calcium-binding protein Calnexin
Solyc01g087260.2.1	functional_description:Carotenoid cleavage dioxygenase 1B	61 kDa	0.4	0.0027052	0.0059888	0.0073746	0.0023484	0.0019339	0.0017237	0.023	1	5	4	1	1	1	secondary metabolism isoprenoids carotenoids carotenoid cleavage dioxygenase	Carotenoid cleavage dioxygenase 1B
Solyc02g069100.2.1	functional_description:Cathepsin B (AHRD V1 - Q1HER6_NICBE); contains Interpro domain(s) IPR015643 Peptidase C1A cathepsin B	39 kDa	0.3	0.012638	0.010485	0.0072056	0.0064965	0.0030911	0	0.036	4	4	2	2	1	0	protein degradation cysteine protease	Cathepsin B
Solyc12g042830.1.1	functional_description:class I heat shock protein (AHRD V1 -- Q69BI7_CARPA); contains Interpro domain(s) IPR008978 HSP20-like chaperone	9 kDa	0.3	0.067291	0.02088	0.031865	0.015943	0	0.014618	0.015	4	1	1	1	0	1	RNA processing RNA helicase	class I heat shock protein
Solyc04g014480.2.1	functional_description:class I heat shock protein 3 (AHRD V1 - B6TQD6_MAIZE); contains Interpro domain(s) IPR002068 Heat shock protein Hsp20	16 kDa	0.3	0.018221	0.065298	0.088059	0	0.0079079	0.044455	0.011	2	3	11	0	2	6	stress abiotic heat	class I heat shock protein 3
Solyc09g015020.1.1	functional_description:class I heat shock protein 3 (AHRD V1 - B6TDB5_MAIZE); contains Interpro domain(s) IPR002068 Heat shock protein Hsp20	18 kDa	0.2	0.13725	0.081976	0.032244	0	0.0074457	0.041857	0.019	6	1	5	0	2	7	hormone metabolism auxin induced-regulated-responsive-activated	class I heat shock protein 3
Solyc11g020330.1.1	functional_description:class IV heat shock protein (AHRD V1 - B6TXB5_MAIZE); contains Interpro domain(s) IPR002068 Heat shock protein Hsp20	21 kDa	0.2	0.062576	0.049832	0.048535	0	0.0030175	0.021589	0.00016	6	2	8	0	1	5	stress abiotic heat	class IV heat shock protein
Solyc10g005110.2.1	functional_description:Coproporphyrinogen III oxidase aerobic (AHRD V1 - A9DTF4_9FLAO); contains Interpro domain(s) IPR001260 Coproporphyrinogen III oxidase	45 kDa	0.3	0.0056062	0.018606	0.025572	0.0057638	0.0082276	0.0031358	0.0028	2	8	9	2	3	1	hormone metabolism auxin induced-regulated-responsive-activated	Coproporphyrinogen III oxidase aerobic
Solyc09g005700.2.1	functional_description:Diaminopimelate epimerase family protein (AHRD V1 D7LUJ8_ARALY); contains Interpro domain(s) IPR001653 Diaminopimelate epimerase	39 kDa	0.2	0.0061622	0.014316	0.007027	0.0031677	0	0.0034468	0.014	2	7	3	1	0	1	amino acid metabolism synthesis aspartate family lysine diaminopimelate epimerase	Diaminopimelate epimerase family protein
Solyc07g006790.2.1	functional_description:Dihydrolipoyllysine-residue acetyltransferase component of pyruvate dehydrogenase complex (AHRD V1 A4TXZ0_9PROT); contains Interpro domain(s) IPR006257 Dihydrolipoamide acetyltransferase long form	60 kDa	0.3	0.010825	0.01577	0.012216	0.0019493	0.0060366	0.0023823	0.0015	5	9	7	1	2	1	TCA / organic transformation TCA pyruvate DH E2	Dihydrolipoyllysine-residue acetyltransferase component of pyruvate dehydrogenase complex
Solyc08g080680.2.1	functional_description:Elicitor-responsive protein 3 (AHRD V1 -- B6U4Y1_MAIZE); contains Interpro domain(s) IPR018029 C2 membrane targeting protein	16 kDa	0.3	0.027332	0	0.034245	0	0.0039539	0.012124	0.033	3	0	5	0	1	2	not assigned no ontology C2 domain-containing protein	Elicitor-responsive protein 3
Solyc12g010060.1.1	functional_description:Eukaryotic translation initiation factor 5A (AHRD V1 - Q207T7_GYMCO); contains Interpro domain(s) IPR019769 Translation elongation factor IF5A hypusine site	18 kDa	0.3	0.02215	0.025774	0.057689	0.015744	0	0.014435	0.0012	3	4	8	2	0	2	misc nitrilases nitrile lyases berberine bridge enzymes reticuline oxidases troponine reductases	Eukaryotic translation initiation factor 5A
Solyc07g065540.1.1	functional_description:Fasciclin-like arabinogalactan protein 10 (AHRD V1 - A9XTL5_GOSHI); contains Interpro domain(s) IPR000782 FAS1 domain	44 kDa	0.4	0.010779	0.0060202	0.014292	0.0061289	0.0030141	0.0028098	0.013	4	3	5	2	1	1	cell wall cell wall proteins AGPs AGP	Fasciclin-like arabinogalactan protein 10
Solyc05g053620.2.1	functional_description:F-box protein PP2-B1 (AHRD V1 -- PP2B1_ARATH)	19 kDa	0.2	0.04047	0.039956	0.027903	0.010259	0.0074088	0	0.00022	5	5	5	1	1	0	cell organisation	F-box protein PP2-B1
Solyc09g057670.2.1	functional_description:FK506-binding protein 2 (EC 5.2.1.8)(Peptidyl-prolyl cis-trans isomerase)(PPIase)(Rotamase) (AHRD V1 - C8VE36_EMENI); contains Interpro domain(s) IPR001179 Peptidyl-prolyl cis-trans isomerase FKBP-type	16 kDa	0.3	0.050418	0.034414	0.041199	0.011361	0.024613	0	0.0017	5	6	6	1	3	0	protein folding	FK506-binding protein 2 (EC 5.2.1.8)(Peptidyl-prolyl cis-trans isomerase)(PPIase)(Rotamase)
Solyc08g006720.2.1	functional_description:Glutathione peroxidase (AHRD V1 - D6BR59_9ROSI); contains Interpro domain(s) IPR000889 Glutathione peroxidase	26 kDa	0.2	0.0037227	0.013862	0.042308	0.005292	0	0.0048522	0.00057	1	4	9	1	0	1	redox ascorbate and glutathione glutathione	Glutathione peroxidase
Solyc12g056230.1.1	functional_description:Glutathione peroxidase (AHRD V1 - B9GKI5_POPTR); contains Interpro domain(s) IPR000889 Glutathione peroxidase	19 kDa	0.4	0.03437	0.030163	0.058678	0.019915	0.0071909	0.024347	0.0035	5	5	8	2	1	2	redox ascorbate and glutathione glutathione	Glutathione peroxidase
Solyc04g082630.2.1	functional_description:Glyceraldehyde-3-phosphate dehydrogenase B (AHRD V1 B4F8L7_MAIZE); contains Interpro domain(s) IPR000173 Glyceraldehyde 3-phosphate dehydrogenase	51 kDa	0.3	0.007049	0.023394	0.021435	0	0.0068966	0.0078856	0.00026	2	10	9	0	3	3	protein postranslational modification	Glyceraldehyde-3-phosphate dehydrogenase B
Solyc02g068740.2.1	functional_description:Glycine cleavage system H protein 1 (AHRD V1 - B6UHJ7_MAIZE); contains Interpro domain(s) IPR017453 Glycine cleavage H-protein subgroup	17 kDa	0.4	0.02168	0.02854	0.019931	0.010992	0.015876	0	0.033	3	4	3	1	2	0	PS photorespiration glycine cleavage H protein	Glycine cleavage system H protein 1
Solyc06g069010.2.1	functional_description:Guanine nucleotide-binding protein beta subunit-like protein (AHRD V1 - B6SJ21_MAIZE); contains Interpro domain(s) IPR020472 G-protein beta WD-40 repeat region	36 kDa	0.4	0.0068616	0.0068316	0.010433	0	0.0067133	0.003838	0.0026	2	3	3	0	1	1	RNA regulation of transcription unclassified	Guanine nucleotide-binding protein beta subunit-like protein
Solyc06g036290.2.1	functional_description:Heat shock protein 90 (Fragment) (AHRD V1 -- Q00NU9_WHEAT); contains Interpro domain(s) IPR003594 ATP-binding region ATPase-like IPR001404 Heat shock protein Hsp90	70 kDa	0.2	0.0087579	0.012229	0.0041472	0	0.0020408	0.003805	0.0012	5	7	3	0	1	1	stress abiotic heat	Heat shock protein 90 (Fragment)
Solyc02g065240.2.1	functional_description:Hydrolase alpha/beta fold family protein (AHRD V1 -- D7LG04_ARALY); contains Interpro domain(s) IPR000073 Alpha/beta hydrolase fold-1	30 kDa	0.3	0.027923	0.032144	0.026642	0.014544	0.0039924	0.0035584	0.00035	4	10	7	3	1	1	hormone metabolism salicylic acid signal transduction	Hydrolase alpha/beta fold family protein
Solyc01g088590.2.1	functional_description:Invertase inhibitor (AHRD V1 - A7IZL0_COFCA); contains Interpro domain(s) IPR006501 Pectinesterase inhibitor	21 kDa	0.3	0.0047635	0.013303	0.027068	0.0067715	0.0066602	0	0.025	1	3	4	1	1	0	misc invertase/pectin methylesterase inhibitor family protein	Invertase inhibitor
Solyc03g098740.1.1	functional_description:Kunitz trypsin inhibitor (AHRD V1 B8Y888_TOBAC); contains Interpro domain(s) IPR011065 Kunitz inhibitor ST1-like	22 kDa	0.3	0.0089046	0.020723	0.01265	0	0.0062251	0.0058031	0.025	1	3	2	0	1	1	stress biotic PR-proteins PR6 (proteinase inhibitors) trypsin inhibitor	Kunitz trypsin inhibitor
Solyc11g069040.2.1	functional_description:Lactoylglutathione lyase (AHRD V1 B5XCC9_SALSA); contains Interpro domain(s) IPR004361 Glyoxalase I	21 kDa	0.2	0.038314	0.031208	0.040822	0.013616	0	0.012484	0.00016	5	5	7	2	0	2	amino acid metabolism degradation aspartate family threonine	Lactoylglutathione lyase
Solyc03g115990.1.1	functional_description:Malate dehydrogenase (AHRD V1 O48906_MEDSA); contains Interpro domain(s) IPR010097 Malate dehydrogenase NAD-dependent eukaryotes and gamma proteobacteria	43 kDa	0.3	0.014314	0.012675	0.0048776	0.0062131	0	0.0045603	0.023	3	6	2	2	0	2	TCA / organic transformation TCA malate DH	Malate dehydrogenase
Solyc09g098150.2.1	functional_description:Metacaspase 7 (AHRD V1 - D7KWG9_ARALY); contains Interpro domain(s) IPR011600 Peptidase C14 caspase catalytic	46 kDa	0.3	0.0085193	0.021809	0.012103	0.0090829	0	0.002776	0.00076	4	9	5	3	0	1	protein degradation	Metacaspase 7
Solyc01g005620.2.1	functional_description:Mitochondrial 2-oxoglutarate/malate carrier protein (AHRD V1 Q9FSF4_TOBAC); contains Interpro domain(s) IPR001993 Mitochondrial substrate carrier	32 kDa	0.4	0.011297	0.0099983	0.022903	0.0038716	0.0073688	0.0084255	0.046	3	4	5	1	2	2	transport metabolite transporters at the mitochondrial membrane	Mitochondrial 2-oxoglutarate/malate carrier protein
Solyc08g082010.2.1	functional_description:Myosin heavy chain-like protein (AHRD V1 -- Q9FJ35_ARATH); contains Interpro domain(s) IPR009053 Prefoldin	153 kDa	0.4	0.0065965	0.0019471	0.0082421	0	0.0031439	0.0028022	0.02	6	4	9	0	4	4	cell organisation	Myosin heavy chain-like protein
Solyc01g110450.2.1	functional_description:NADP dependent sorbitol 6-phosphate dehydrogenase (Fragment) (AHRD V1 -- Q8S4S2_VAUCA); contains Interpro domain(s) IPR020471 Aldo/keto reductase subgroup	35 kDa	0.4	0.028627	0.0169	0.013007	0.0082841	0.0034109	0.0091207	0.018	6	7	4	2	1	2	minor CHO metabolism others	NADP dependent sorbitol 6-phosphate dehydrogenase (Fragment)
Solyc03g097700.2.1	functional_description:O-methyltransferase (AHRD V1 - A5HJZ9_VITVI); contains Interpro domain(s) IPR016461 O-methyltransferase COMT eukaryota	39 kDa	0.4	0.0031684	0.018927	0.016861	0.0032574	0	0.010633	0.0098	1	6	4	1	0	3	secondary metabolism phenylpropanoids lignin biosynthesis COMT	O-methyltransferase
Solyc08g067030.2.1	functional_description:Os01g0611000 protein (Fragment) (AHRD V1 - Q0JLB5_ORYSJ); contains Interpro domain(s) IPR006946 Protein of unknown function DUF642	41 kDa	0.4	0.027132	0.012006	0.0091673	0.0030994	0.011798	0.0033725	0.02	7	5	3	1	4	1	not assigned unknown	Os01g0611000 protein (Fragment)
Solyc07g005210.2.1	functional_description:Outer membrane lipoprotein blc (AHRD V1 -- D0RZG9_ACICA); contains Interpro domain(s) IPR002345 Lipocalin	21 kDa	0.2	0.022559	0.083151	0.05392	0	0.013216	0.014915	0.033	3	8	6	0	1	1	transport misc	Outer membrane lipoprotein blc
Solyc08g078250.2.1	functional_description:Palmitoyl-protein thioesterase 1 (AHRD V1 B4FKB8_MAIZE); contains Interpro domain(s) IPR002472 Palmitoyl protein thioesterase	40 kDa	0.3	0.015664	0.018715	0.019054	0.0064419	0.0061303	0.0035047	0.0028	5	7	6	2	1	1	protein aa activation	Palmitoyl-protein thioesterase 1
Solyc07g064180.2.1	functional_description:Pectinesterase (AHRD V1 - B9RXQ4_RICCO); contains Interpro domain(s) IPR018040 Pectinesterase active site IPR000070 Pectinesterase catalytic	61 kDa	0.3	0.0026806	0.0083081	0.0073076	0.0023271	0	0.0034161	0.041	1	6	3	1	0	2	protein postranslational modification	Pectinesterase
Solyc01g006900.2.1	functional_description:Phosphatidylglycerol/phosphatidylinositol transfer protein (AHRD V1 -- C5M4H0_CANTT); contains Interpro domain(s) IPR003172 MD-2-related lipid-recognition	18 kDa	0.3	0.061296	0.031123	0.068607	0.047528	0	0.007263	0.00019	3	4	8	4	0	1	amino acid metabolism synthesis branched chain group common	Phosphatidylglycerol/phosphatidylinositol transfer protein
Solyc08g076220.2.1	functional_description:Phosphoribulokinase/uridine kinase (AHRD V1 - B7KI62_CYAP7); contains Interpro domain(s) IPR006083 Phosphoribulokinase/uridine kinase	44 kDa	0.1	0.0027961	0.020415	0.019131	0.0028747	0	0.003128	0.00014	1	10	7	1	0	1	PS calvin cycle PRK	Phosphoribulokinase/uridine kinase
Solyc02g014150.2.1	functional_description:Photosystem II stability/assembly factor Ycf48-like protein (AHRD V1 -- B0C6T3_ACAM1); contains Interpro domain(s) IPR016705 Photosystem II stability/assembly factor HCF136	41 kDa	0.3	0.0029667	0.013784	0.013532	0.0030501	0.0029026	0.0033188	0.015	1	6	4	1	1	1	PS lightreaction photosystem II PSII polypeptide subunits	Photosystem II stability/assembly factor Ycf48-like protein
Solyc02g081170.2.1	functional_description:Plastid-lipid-associated protein chloroplastic (AHRD V1 -- PAP_CITUN); contains Interpro domain(s) IPR006843 PAP fibrillin	36 kDa	0.3	0.015302	0.033439	0.014801	0.013226	0.0034133	0.0040412	0.0037	4	9	4	3	1	1	cell organisation	Plastid-lipid-associated protein chloroplastic
Solyc02g067460.2.1	functional_description:Porin/voltage-dependent anion-selective channel protein (AHRD V1 A9P802_POPTR); contains Interpro domain(s) IPR001925 Porin eukaryotic type	30 kDa	0.4	0.044575	0.032277	0.024645	0.029164	0.0039647	0.0045333	0.0018	6	9	5	4	1	1	transport sugars	Porin/voltage-dependent anion-selective channel protein
Solyc07g066470.2.1	functional_description:Porphobilinogen deaminase (AHRD V1 - B6TVP0_MAIZE); contains Interpro domain(s) IPR000860 Tetrapyrrole biosynthesis hydroxymethylbilane synthase	39 kDa	0.2	0.0091926	0.012203	0.023295	0	0.005996	0.0034279	0.0015	3	4	7	0	2	1	hormone metabolism brassinosteroid synthesis-degradation sterols SMT1	Porphobilinogen deaminase
Solyc11g069150.1.1	eviden functional_description:Proteasome subunit beta type (AHRD V1 - B9IKM7_POPTR); contains Interpro domain(s) IPR016295 Proteasome endopeptidase complex beta subunit	28 kDa	0.4	0.022825	0.021211	0.010411	0.0093868	0.0089328	0.0051069	0.046	4	4	3	2	1	1	protein degradation ubiquitin proteasom	Proteasome subunit beta type
Solyc09g082320.2.1	functional_description:Proteasome subunit beta type (AHRD V1 - B9RTN1_RICCO); contains Interpro domain(s) IPR001353 Proteasome subunit alpha/beta	23 kDa	0.2	0.017373	0.036387	0.02468	0.012348	0.0060725	0	0.00069	3	7	4	2	1	0	protein degradation ubiquitin proteasom	Proteasome subunit beta type
Solyc01g079820.2.1	functional_description:Redoxin domain protein (AHRD V1 -- A1WHD5_VEREI); contains Interpro domain(s) IPR013740 Redoxin	21 kDa	0.3	0.01399	0.017364	0.030915	0.0066289	0	0.012156	0.0089	3	2	4	1	0	1	redox peroxiredoxin	Redoxin domain protein
Solyc02g079100.2.1	functional_description:Riboflavin kinase (AHRD V1 - A8IM09_CHLRE); contains Interpro domain(s) IPR015865 Riboflavin kinase	42 kDa	0.2	0	0.011569	0.015459	0	0.0028422	0.0032498	0.0086	0	6	7	0	1	1	Co-factor and vitamine metabolism riboflavin	Riboflavin kinase
Solyc11g042610.1.1	functional_description:Ribosomal protein S5 (AHRD V1 - A8J2I5_CHLRE); contains Interpro domain(s) IPR005716 Ribosomal protein S7 eukaryotic/archaeal	24 kDa	0.4	0.026503	0.04222	0.024178	0.032698	0.0051861	0	0.009	4	8	4	2	1	0	protein synthesis ribosome biogenesis	Ribosomal protein S5
Solyc02g063150.2.1	functional_description:Ribulose bisphosphate carboxylase small chain (AHRD V1 - Q84QE5_TOBAC); contains Interpro domain(s) IPR000894 Ribulose bisphosphate carboxylase small chain	20 kDa	0.4	0.0097901	0.018227	0.064904	0.027834	0	0.0063802	0.0032	2	3	11	4	0	1	PS calvin cycle rubisco small subunit	Ribulose bisphosphate carboxylase small chain
Solyc02g066930.2.1	functional_description:RNA-binding protein (AHRD V1 -- Q941H9_TOBAC); contains Interpro domain(s) IPR015465 RNA recognition motif glycine rich protein	22 kDa	0.3	0.020509	0.045821	0	0.011662	0.0057351	0	0.002	3	7	0	1	1	0	RNA RNA binding	RNA-binding protein
Solyc06g065470.2.1	functional_description:RNA-binding protein 8A (AHRD V1 -- B6TR37_MAIZE); contains Interpro domain(s) IPR012677 Nucleotide-binding alpha-beta plait	22 kDa	0.4	0.013631	0.016918	0.017213	0.006459	0.0063528	0.0059221	0.037	2	3	3	1	1	1	RNA RNA binding	RNA-binding protein 8A
Solyc10g085040.1.1	functional_description:Soul heme-binding family protein (AHRD V1 - D7LKR5_ARALY); contains Interpro domain(s) IPR006917 SOUL haem-binding protein	22 kDa	0.3	0.017809	0.012434	0.01265	0.0063291	0.0062251	0	0.025	4	3	2	1	1	0	redox heme	Soul heme-binding family protein
Solyc06g060260.2.1	functional_description:Stromal ascorbate peroxidase 7	38 kDa	0.3	0.019451	0.015063	0.0098581	0.0099989	0.0031718	0	0.0098	5	5	4	2	1	0	redox ascorbate and glutathione ascorbate	Stromal ascorbate peroxidase 7
Solyc01g112280.2.1	functional_description:Succinyl-diaminopimelate desuccinylase (AHRD V1 -- DAPE_MAGSA); contains Interpro domain(s) IPR010159 N-acyl-L-amino-acid amidohydrolase	50 kDa	0.2	0.002227	0.0097332	0.0086163	0.0024061	0.0024838	0	0.032	1	4	3	1	1	0	protein degradation	Succinyl-diaminopimelate desuccinylase
Solyc01g100760.2.1	functional_description:Susceptibility homeodomain transcription factor (Fragment) (AHRD V1 -- Q8SAA7_ORYSA); contains Interpro domain(s) IPR007493 Protein of unknown function DUF538	19 kDa	0.4	0.016207	0.030175	0.046049	0.030719	0	0.0070415	0.0079	3	4	4	3	0	1	not assigned unknown	Susceptibility homeodomain transcription factor (Fragment)
Solyc07g049450.2.1	functional_description:Thioredoxin/protein disulfide isomerase (AHRD V1 - D3TLX2_GLOMM); contains Interpro domain(s) IPR005788 Disulphide isomerase	47 kDa	0.2	0.0023094	0.010094	0.013403	0.0024952	0	0.0030496	0.013	1	5	5	1	0	1	redox thioredoxin	Thioredoxin/protein disulfide isomerase
Solyc08g065640.2.1	functional_description:Thioredoxin-like protein (AHRD V1 -- Q2UPJ7_ASPOR); contains Interpro domain(s) IPR010400 Protein of unknown function DUF1000	23 kDa	0.4	0.034745	0.024258	0.032907	0.03087	0	0.0056608	0.003	5	5	4	3	0	1	not assigned unknown	Thioredoxin-like protein
Solyc00g006800.2.1	functional_description:Transaldolase (AHRD V1 - Q9FVH1_SOLLC); contains Interpro domain(s) IPR014634 Transaldolase bacterial/plant type	48 kDa	0.4	0.023616	0.019419	0.027592	0.0058576	0.012059	0.012898	0.0069	5	10	8	2	5	6	lipid metabolism FA synthesis and FA elongation long chain fatty acid CoA ligase	Transaldolase
Solyc01g111120.2.1	functional_description:Triosephosphate isomerase (AHRD V1 D6N3G7_GOSHI); contains Interpro domain(s) IPR000652 Triosephosphate isomerase	35 kDa	0.3	0.013723	0.013663	0.013041	0.0070545	0	0.003838	0.006	4	5	2	2	0	1	PS calvin cycle TPI	Triosephosphate isomerase
Solyc01g056940.2.1	functional_description:Ubiquitin (AHRD V1 - D3PHG3_9MAXI); contains Interpro domain(s) IPR019956 Ubiquitin subgroup	18 kDa	0.4	0.0084683	0	0.11823	0	0.018376	0.030051	0.0018	1	0	9	0	3	6	protein degradation ubiquitin ubiquitin	Ubiquitin
Solyc01g007860.2.1	functional_description:Ubiquitin-conjugating enzyme family protein-like (AHRD V1 - Q3HVN0_SOLTU); contains Interpro domain(s) IPR000608 Ubiquitin-conjugating enzyme E2	17 kDa	0.2	0.018206	0.011298	0.040232	0.0086267	0	0.0079097	0.0087	2	1	4	1	0	1	protein degradation ubiquitin E2	Ubiquitin-conjugating enzyme family protein-like
Total proteins=80
Total downregulated proteins=106
