# Supplementary material for: Shotgun Proteomics of Tomato Fruits: Evaluation, Optimization and Validation of Sample Preparation Methods and Mass Spectrometric Parameters
Source: Front Plant Sci. 2016 Jun 29;7:969. doi: 10.3389/fpls.2016.00969 (PMC4925719; doi:10.3389/fpls.2016.00969)
Supplement: Supplementary file 8 [file DataSheet2.XLSX]

## Sheet: Proteins-only in AC
Table S4. Proteins identified only in AC and in AV.
Accession.Number	DESCRIPTION	Molecular.Weight	Fold.Change.by.Category	AC.1.1	AC.2.1	AC.3.1	AV.1.1	AV.2.1	AV.3.1	Fisher.s.Exact.Test..P.Value	AC.1.1	AC.2.1	AC.3.1	AV.1.1	AV.2.1	AV.3.1	MAPMAN CLASS	MAPMAN DESCRIPTION
Solyc07g049530.2.1	functional_description:1-aminocyclopropane-1-carboxylate oxidase (AHRD V1 - Q94F66_SOLTU); contains Interpro domain(s) IPR005123 Oxoglutarate and iron-dependent oxygenase	36 kDa	0	0	0.040077	0.0090078	0	0	0	0.0013	0	3	4	0	0	0	hormone metabolism ethylene synthesis-degradation 1-aminocyclopropane-1-carboxylate oxidase	1-aminocyclopropane-1-carboxylate oxidase
Solyc02g085040.2.1	functional_description:2345-tetrahydropyridine-26-dicarboxylate N-acetyltransferase (AHRD V1 DAPH_CLOBH); contains Interpro domain(s) IPR011004 Trimeric LpxA-like	29 kDa	0	0.0041424	0.010998	0.0062983	0	0	0	0.013	1	3	2	0	0	0	mitochondrial electron transport / ATP synthesis NADH-DH (type I) complex I carbonic anhydrase	2 3 4 5-tetrahydropyridine-2 6-dicarboxylate N-acetyltransferase
Solyc01g007580.2.1	functional_description:30S ribosomal protein S8 (AHRD V1 - D4PBE7_PHODC); contains Interpro domain(s) IPR000630 Ribosomal protein S8	16 kDa	0	0.0062291	0.0164	0.011453	0	0	0	0.038	1	3	2	0	0	0	protein synthesis ribosomal protein prokaryotic chloroplast 50S subunit L14	30S ribosomal protein S8
Solyc12g042650.1.1	functional_description:40S ribosomal protein S12 (AHRD V1 - Q8H2J8_ORYSJ); contains Interpro domain(s) IPR000530 Ribosomal protein S12e	15 kDa	0	0.0062837	0	0.023805	0	0	0	0.036	1	0	3	0	0	0	protein synthesis ribosome biogenesis	40S ribosomal protein S12
Solyc03g115360.2.1	functional_description:40S ribosomal protein S19-like (AHRD V1 - Q2VCJ6_SOLTU); contains Interpro domain(s) IPR001266 Ribosomal protein S19e	16 kDa	0	0	0.027389	0.014053	0	0	0	0.0053	0	5	2	0	0	0	protein synthesis ribosome biogenesis	40S ribosomal protein S19-like
Solyc12g039120.1.1	functional_description:40S ribosomal protein S19-like (AHRD V1 - Q2VCJ6_SOLTU); contains Interpro domain(s) IPR001266 Ribosomal protein S19e	16 kDa	0	0.011674	0.02049	0.016098	0	0	0	0.0025	2	3	3	0	0	0	protein synthesis ribosomal protein eukaryotic 40S subunit S19	40S ribosomal protein S19-like
Solyc06g069090.2.1	functional_description:40S ribosomal protein S7-like protein (AHRD V1 - Q3HRX6_SOLTU); contains Interpro domain(s) IPR000554 Ribosomal protein S7e	22 kDa	0	0	0.013671	0.0052607	0	0	0	0.038	0	3	1	0	0	0	protein synthesis ribosomal protein eukaryotic 40S subunit S7	40S ribosomal protein S7-like protein
Solyc01g007600.2.1	functional_description:50S ribosomal protein L16 chloroplastic (AHRD V1 - D3WCG3_NEROL); contains Interpro domain(s) IPR000114 Ribosomal protein L16	13 kDa	0	0	0.024831	0.013005	0	0	0	0.038	0	3	1	0	0	0	protein synthesis ribosomal protein prokaryotic chloroplast 50S subunit L16	50S ribosomal protein L16 chloroplastic
Solyc07g009330.2.1	functional_description:60S acidic ribosomal protein P3 (AHRD V1 - B4G1B3_MAIZE); contains Interpro domain(s) IPR001813 Ribosomal protein 60S	12 kDa	0	0.035071	0.0061557	0	0	0	0	0.038	2	1	0	0	0	0	protein synthesis ribosomal protein eukaryotic 60S subunit P3	60S acidic ribosomal protein P3
Solyc12g008720.1.1	functional_description:60S ribosomal protein L31 (AHRD V1 - B6VC52_VERFO); contains Interpro domain(s) IPR000054 Ribosomal protein L31e	14 kDa	0	0.0069558	0.030522	0.012789	0	0	0	0.013	1	5	2	0	0	0	protein synthesis ribosome biogenesis	60S ribosomal protein L31
Solyc05g007560.2.1	functional_description:60S ribosomal protein L34 (AHRD V1 - B6UH15_MAIZE); contains Interpro domain(s) IPR008195 Ribosomal protein L34e	14 kDa	0	0.014767	0.0068731	0.013985	0	0	0	0.036	1	1	2	0	0	0	protein synthesis ribosome biogenesis	60S ribosomal protein L34
Solyc06g036050.2.1	functional_description:60S ribosomal protein L36 (AHRD V1 - B9I1L9_POPTR); contains Interpro domain(s) IPR000509 Ribosomal protein L36e	16 kDa	0	0.025681	0.011953	0.018242	0	0	0	0.0025	2	2	3	0	0	0	protein synthesis ribosomal protein eukaryotic 60S subunit L36	60S ribosomal protein L36
Solyc08g082180.2.1	functional_description:Abscisic acid receptor PYL9 (AHRD V1 -- PYL9_ARATH); contains Interpro domain(s) IPR019587 Polyketide cyclase/dehydrase	22 kDa	0	0.0093757	0.013092	0.013319	0	0	0	0.0049	1	2	2	0	0	0	stress abiotic unspecified	Abscisic acid receptor PYL9
Solyc04g015830.2.1	functional_description:Actin-binding protein gelsolin (AHRD V1 - D8UJD7_VOLCA); contains Interpro domain(s) IPR007122 Gelsolin	104 kDa	0	0.0023596	0	0.0035876	0	0	0	0.025	2	0	3	0	0	0	cell organisation	Actin-binding protein gelsolin
Solyc09g082730.2.1	functional_description:Aldo/keto reductase family protein (AHRD V1 D7KWQ6_ARALY); contains Interpro domain(s) IPR001395 Aldo/keto reductase	38 kDa	0	0.004261	0.0037733	0	0	0	0	0.038	1	2	0	0	0	0	hormone metabolism auxin induced-regulated-responsive-activated	Aldo/keto reductase family protein
Solyc04g007160.1.1	functional_description:Alpha-glucosidase (AHRD V1 - Q9LEC9_SOLTU); contains Interpro domain(s) IPR000322 Glycoside hydrolase family 31	30 kDa	0	0.0054807	0.0072801	0.0037353	0	0	0	0.039	1	2	1	0	0	0	misc gluco- galacto- and mannosidases alpha-galactosidase	Alpha-glucosidase
Solyc12g010180.1.1	functional_description:Anthranilate synthase (AHRD V1 - A1KAT4_AZOSB); contains Interpro domain(s) IPR000991 Glutamine amidotransferase class-I C-terminal	31 kDa	0	0	0.011658	0.0029651	0	0	0	0.036	0	3	1	0	0	0	amino acid metabolism synthesis aromatic aa tryptophan anthranilate synthase	Anthranilate synthase
Solyc01g079880.2.1	functional_description:Asparagine synthetase (AHRD V1 Q9ZST6_ARATH)	25 kDa	0	0.018957	0.018874	0.0072056	0	0	0	0.00061	4	5	2	0	0	0	mitochondrial electron transport / ATP synthesis electron transfer flavoprotein	Asparagine synthetase
Solyc06g066000.1.1	functional_description:ATP synthase subunit b&apos (AHRD V1 - D8G4T7_9CYAN); contains Interpro domain(s) IPR002146 ATPase F0 complex subunit B/B' bacterial and chloroplast	24 kDa	0	0.018715	0.013139	0.0034409	0	0	0	0.0043	4	4	1	0	0	0	stress biotic receptors	ATP synthase subunit b'
Solyc02g081550.2.1	functional_description:ATP-dependent Zn protease cell division protein FtsH homolog (AHRD V1 B2XTF7_HETA2); contains Interpro domain(s) IPR001315 Caspase Recruitment IPR003960 ATPase AAA-type conserved site IPR005936 Peptidase M41 FtsH IPR006025 Peptidase M neutral zinc metallopeptidases zinc-binding site	73 kDa	0	0.0014846	0.0032444	0.0028721	0	0	0	0.031	1	3	2	0	0	0	protein degradation metalloprotease	ATP-dependent Zn protease cell division protein FtsH homolog
Solyc05g054710.2.1	functional_description:Beta-hexosaminidase b (AHRD V1 Q17BL1_AEDAE); contains Interpro domain(s) IPR001540 Glycoside hydrolase family 20	63 kDa	0	0.0018074	0.0026331	0.0087412	0	0	0	0.0096	1	2	4	0	0	0	protein glycosylation alpha-1 6-mannosyl-glycoprotein 2-beta-N-acetylglucosaminyltransferase (GnTII)	Beta-hexosaminidase b
Solyc03g083520.2.1	functional_description:Calmodulin (AHRD V1 - B6T4U8_MAIZE); contains Interpro domain(s) IPR011992 EF-Hand type	17 kDa	0	0.033388	0.0048835	0	0	0	0	0.022	5	1	0	0	0	0	signalling calcium	Calmodulin
Solyc01g100380.2.1	functional_description:Calreticulin 2 calcium-binding protein (AHRD V1 A8HMC0_CHLRE); contains Interpro domain(s) IPR009169 Calreticulin	48 kDa	0	0.0042494	0.0019779	0.0040245	0	0	0	0.036	2	1	2	0	0	0	signalling calcium	Calreticulin 2 calcium-binding protein
Solyc01g079860.2.1	functional_description:Carbohydrate kinase YjeF related protein (AHRD V1 -- A3DLN4_STAMF); contains Interpro domain(s) IPR000631 Uncharacterised protein family carbohydrate kinase-related	34 kDa	0	0	0.004611	0.0079217	0	0	0	0.046	0	2	3	0	0	0	minor CHO metabolism others	Carbohydrate kinase YjeF related protein
Solyc02g067750.2.1	functional_description:Carbonic anhydrase (AHRD V1 - B1VK36_SOLLC); contains Interpro domain(s) IPR001765 Carbonic anhydrase	29 kDa	0	0.0078249	0.0114	0.0037844	0	0	0	0.017	2	3	1	0	0	0	secondary metabolism unspecified	Carbonic anhydrase
Solyc03g019720.2.1	functional_description:Carnitine operon protein caiE (AHRD V1 D2T8N9_ERWP6); contains Interpro domain(s) IPR011004 Trimeric LpxA-like	28 kDa	0	0.0035159	0.019637	0	0	0	0	0.0096	1	5	0	0	0	0	transport NDP-sugars at the ER	Carnitine operon protein caiE
Solyc11g071830.1.1	functional_description:Chaperone protein dnaj (AHRD V1 - Q17AX7_AEDAE); contains Interpro domain(s) IPR003095 Heat shock protein DnaJ	47 kDa	0	0.0071604	0.0052159	0.006926	0	0	0	0.0054	3	2	2	0	0	0	stress abiotic heat	Chaperone protein dnaj
Solyc06g076520.1.1	functional_description:class I heat shock protein (AHRD V1 - Q69BI7_CARPA); contains Interpro domain(s) IPR002068 Heat shock protein Hsp20	18 kDa	0	0.012957	0.023596	0.0062664	0	0	0	0.0096	2	4	1	0	0	0	hormone metabolism auxin induced-regulated-responsive-activated	class I heat shock protein
Solyc01g102960.2.1	functional_description:class IV heat shock protein (AHRD V1 - B6T3F5_MAIZE); contains Interpro domain(s) IPR002068 Heat shock protein Hsp20	22 kDa	0	0.015601	0.017269	0.0053164	0	0	0	0.0053	2	4	1	0	0	0	stress abiotic heat	class IV heat shock protein
Solyc05g055310.2.1	functional_description:Copper chaperone (AHRD V1 Q84KJ2_SOLLC); contains Interpro domain(s) IPR006121 Heavy metal transport/detoxification protein	9 kDa	0	0.072134	0.018087	0	0	0	0	0.0075	6	2	0	0	0	0	RNA regulation of transcription unclassified	Copper chaperone
Solyc01g068620.2.1	functional_description:Cyclase/dehydrase (AHRD V1 -- D7E269_NOSA0); contains Interpro domain(s) IPR005031 Streptomyces cyclase/dehydrase	33 kDa	0	0.0091656	0	0.005787	0	0	0	0.036	2	0	2	0	0	0	not assigned unknown	Cyclase/dehydrase
Solyc01g103220.2.1	functional_description:Cytochrome c (AHRD V1 - B6SKR4_MAIZE); contains Interpro domain(s) IPR002327 Cytochrome c class IA/ IB	12 kDa	0	0.0079107	0.014728	0.014984	0	0	0	0.036	1	1	2	0	0	0	mitochondrial electron transport / ATP synthesis cytochrome c	Cytochrome c
Solyc06g005260.2.1	functional_description:Cytoplasmic glutaredoxin thioltransferase glutathione-dependent disulfide oxidoreductase (AHRD V1 C4R934_PICPG); contains Interpro domain(s) IPR011899 Glutaredoxin eukaryotic and viruses	11 kDa	0	0.023186	0.013565	0.0071049	0	0	0	0.038	2	2	1	0	0	0	redox glutaredoxins	Cytoplasmic glutaredoxin thioltransferase glutathione-dependent disulfide oxidoreductase
Solyc07g066650.2.1	functional_description:DCN1-like protein 2 (AHRD V1 - B6TM27_MAIZE); contains Interpro domain(s) IPR014764 Defective in cullin neddylation	30 kDa	0	0	0.0056348	0.011805	0	0	0	0.038	0	2	3	0	0	0	protein synthesis ribosome biogenesis	DCN1-like protein 2
Solyc07g039450.2.1	functional_description:Density-regulated protein (AHRD V1 - B6SQI8_MAIZE); contains Interpro domain(s) IPR005873 Density-regulated protein DRP1	21 kDa	0	0	0.0088211	0.013462	0	0	0	0.036	0	2	3	0	0	0	cell vesicle transport	Density-regulated protein
Solyc09g064720.2.1	functional_description:Dienelactone hydrolase family protein (AHRD V1 -- D7L3C7_ARALY); contains Interpro domain(s) IPR002925 Dienelactone hydrolase	26 kDa	0	0.0046797	0.027955	0	0	0	0	0.0021	1	7	0	0	0	0	misc misc2	Dienelactone hydrolase family protein
Solyc10g079830.1.1	functional_description:Dihydroneopterin aldolase (AHRD V1 Q6TFM2_SOLLC); contains Interpro domain(s) IPR006156 Dihydroneopterin aldolase family	15 kDa	0	0.013631	0	0.019364	0	0	0	0.036	2	0	3	0	0	0	major CHO metabolism degradation starch transporter	Dihydroneopterin aldolase
Solyc02g071150.2.1	functional_description:DNA-binding protein (AHRD V1 B7R4T4_9EURY); contains Interpro domain(s) IPR002836 DNA-binding TFAR19-related protein	15 kDa	0	0.026084	0.0057229	0.011989	0	0	0	0.022	3	1	2	0	0	0	redox ascorbate and glutathione	DNA-binding protein
Solyc05g007100.2.1	functional_description:DNA-binding protein p24 (AHRD V1 - Q9LL85_SOLTU); contains Interpro domain(s) IPR013742 Plant transcription factor	30 kDa	0	0.003306	0.006155	0.0062621	0	0	0	0.036	1	2	1	0	0	0	DNA unspecified	DNA-binding protein p24
Solyc04g009770.2.1	functional_description:DNAJ chaperone (AHRD V1 - Q1HR50_AEDAE); contains Interpro domain(s) IPR003095 Heat shock protein DnaJ	47 kDa	0	0	0.004685	0.0048076	0	0	0	0.043	0	3	2	0	0	0	stress abiotic heat	DNAJ chaperone
Solyc11g070050.1.1	- functional_description:DUF866 domain protein (AHRD V1 -- A1C7N7_ASPCL); contains Interpro domain(s) IPR008584 Protein of unknown function DUF866 eukaryotic	19 kDa	0	0.021349	0.009937	0.02022	0	0	0	0.0013	2	2	2	0	0	0	redox ascorbate and glutathione	DUF866 domain protein
Solyc04g011540.2.1	functional_description:Elicitor-responsive protein 1 (AHRD V1 -- B6T411_MAIZE); contains Interpro domain(s) IPR018029 C2 membrane targeting protein	18 kDa	0	0.0055723	0.0051872	0.015832	0	0	0	0.036	1	1	3	0	0	0	not assigned no ontology C2 domain-containing protein	Elicitor-responsive protein 1
Solyc03g116590.2.1	functional_description:Embryo-specific 3 (AHRD V1 - Q2HUA9_MEDTR); contains Interpro domain(s) IPR010417 Embryo-specific 3	22 kDa	0	0	0.016185	0.010913	0	0	0	0.036	0	1	3	0	0	0	development unspecified	Embryo-specific 3
Solyc10g006290.2.1	functional_description:Endoribonuclease L-PSP family protein (AHRD V1 - D7LAZ0_ARALY); contains Interpro domain(s) IPR019897 YjgF-like protein conserved site	20 kDa	0	0.013391	0.019586	0.016413	0	0	0	0.0015	3	4	4	0	0	0	RNA processing ribonucleases	Endoribonuclease L-PSP family protein
Solyc05g018410.1.1	functional_description:Enoyl-CoA hydratase (AHRD V1 A3WX21_9BRAD)	33 kDa	0	0	0.0098983	0.0028342	0	0	0	0.046	0	4	1	0	0	0	amino acid metabolism degradation aspartate family lysine	Enoyl-CoA hydratase
Solyc02g079060.2.1	functional_description:Eukaryotic translation initiation factor 3 subunit J (AHRD V1 -- B9ENH4_SALSA); contains Interpro domain(s) IPR013906 Translation initiation factor eIF3 subunit	25 kDa	0	0.010076	0.010032	0.00383	0	0	0	0.025	2	3	1	0	0	0	RNA regulation of transcription unclassified	Eukaryotic translation initiation factor 3 subunit J
Solyc09g090580.2.1	functional_description:Eukaryotic translation initiation factor 4E-2 (AHRD V1 - B6UD29_MAIZE); contains Interpro domain(s) IPR001040 Eukaryotic translation initiation factor 4E (eIF-4E)	23 kDa	0	0.00443	0.016495	0.0041956	0	0	0	0.019	1	3	1	0	0	0	protein synthesis initiation	Eukaryotic translation initiation factor 4E-2
Solyc07g005560.2.1	functional_description:Eukaryotic translation initiation factor 5A (AHRD V1 - D6N3G5_GOSHI); contains Interpro domain(s) IPR019769 Translation elongation factor IF5A hypusine site	18 kDa	0	0.0055375	0.0051548	0.015733	0	0	0	0.0024	1	1	3	0	0	0	protein synthesis initiation	Eukaryotic translation initiation factor 5A
Solyc03g043750.2.1	functional_description:FAD-dependent pyridine nucleotide-disulphide oxidoreductase (AHRD V1 - A0YND6_LYNSP); contains Interpro domain(s) IPR013027 FAD-dependent pyridine nucleotide-disulphide oxidoreductase	60 kDa	0	0.001834	0.0053437	0.0035479	0	0	0	0.017	1	4	2	0	0	0	mitochondrial electron transport / ATP synthesis NADH-DH (type II) mitochondrial	FAD-dependent pyridine nucleotide-disulphide oxidoreductase
Solyc11g007120.1.1	functional_description:Fe/S biogenesis protein nfuA (AHRD V1 NFUA_HAMD5); contains Interpro domain(s) IPR017065 HIRA-interacting protein 5	30 kDa	0	0.0031871	0	0.024147	0	0	0	0.0025	1	0	5	0	0	0	protein assembly and cofactor ligation	Fe/S biogenesis protein nfuA
Solyc01g097800.2.1	functional_description:Galactose-6-phosphate isomerase subunit lacB (AHRD V1 -- LACB_CLOAB); contains Interpro domain(s) IPR012100 DNA-damage-repair/toleration protein DRT102	34 kDa	0	0.014339	0.0071382	0.0027252	0	0	0	0.0072	3	3	1	0	0	0	DNA repair	Galactose-6-phosphate isomerase subunit lacB
Solyc09g005620.2.1	functional_description:Glutaredoxin (AHRD V1 -- D7G070_ECTSI); contains Interpro domain(s) IPR004480 Glutaredoxin-related protein	32 kDa	0	0.0091028	0.022596	0.0057474	0	0	0	0.00018	3	6	2	0	0	0	transport calcium	Glutaredoxin
Solyc06g073460.2.1	functional_description:Glutathione peroxidase (AHRD V1 - Q7XZS6_SOLLC); contains Interpro domain(s) IPR000889 Glutathione peroxidase	19 kDa	0	0	0.0098775	0.015074	0	0	0	0.019	0	2	2	0	0	0	redox ascorbate and glutathione glutathione	Glutathione peroxidase
Solyc10g084400.1.1	functional_description:Glutathione S-transferase (AHRD V1 - Q76KW1_PEA); contains Interpro domain(s) IPR017933 Glutathione S-transferase/chloride channel C-terminal	27 kDa	0	0.0095186	0.028431	0.010854	0	0	0	0.00018	2	7	3	0	0	0	transport amino acids	Glutathione S-transferase
Solyc02g087250.2.1	functional_description:Group II intron splicing factor CRS1-like (AHRD V1 Q5JK63_ORYSJ); contains Interpro domain(s) IPR001890 RNA-binding CRM domain	141 kDa	0	0.0019858	0.0023236	0.0018255	0	0	0	0.0043	3	3	2	0	0	0	misc myrosinases-lectin-jacalin	Group II intron splicing factor CRS1-like
Solyc02g081830.2.1	functional_description:HAD-superfamily hydrolase (AHRD V1 - D5A3P4_SPIPL); contains Interpro domain(s) IPR011949 HAD-superfamily hydrolase subfamily IA REG-2-like	29 kDa	0	0.0069219	0.012887	0	0	0	0	0.019	2	4	0	0	0	0	development unspecified	HAD-superfamily hydrolase
Solyc06g084090.2.1	functional_description:Histone H2A (AHRD V1 -- C5XX54_SORBI); contains Interpro domain(s) IPR002119 Histone H2A	22 kDa	0	0.0087291	0.0081258	0.0082672	0	0	0	0.00035	2	2	1	0	0	0	lipid metabolism FA synthesis and FA elongation beta ketoacyl CoA synthase	Histone H2A
Solyc09g082710.2.1	functional_description:Histone H2A (AHRD V1 - B9MZP0_POPTR); contains Interpro domain(s) IPR002119 Histone H2A	15 kDa	0	0.0062395	0.0058082	0.029546	0	0	0	0.00018	1	1	4	0	0	0	DNA synthesis/chromatin structure histone	Histone H2A
Solyc00g009060.2.1	functional_description:Hypoxanthine phosphoribosyltransferase (AHRD V1 - B4UWA8_ARAHY); contains Interpro domain(s) IPR005904 Hypoxanthine phosphoribosyl transferase	22 kDa	0	0.0089046	0.029012	0.016867	0	0	0	0.00018	1	6	3	0	0	0	lipid metabolism phospholipid synthesis	Hypoxanthine phosphoribosyltransferase
Solyc12g010840.1.1	functional_description:Ketol-acid reductoisomerase (AHRD V1 - D7LW57_ARALY); contains Interpro domain(s) IPR016206 Ketol-acid reductoisomerase plant	64 kDa	0	0.0016881	0.0012297	0.0032657	0	0	0	0.0011	1	1	2	0	0	0	amino acid metabolism synthesis branched chain group common ketol-acid reductoisomerase	Ketol-acid reductoisomerase
Solyc02g076820.2.1	functional_description:Light-dependent short hypocotyls 1 (AHRD V1 - D7M6V0_ARALY); contains Interpro domain(s) IPR006936 Protein of unknown function DUF640	21 kDa	0	0	0.017183	0.021852	0	0	0	0.0025	0	4	3	0	0	0	signalling light	Light-dependent short hypocotyls 1
Solyc08g014000.2.1	functional_description:Lipoxygenase (AHRD V1 Q43190_SOLTU); contains Interpro domain(s) IPR001246 Lipoxygenase plant	97 kDa	0	0.010753	0.0073397	0.00082484	0	0	0	0.00024	6	2	1	0	0	0	hormone metabolism jasmonate synthesis-degradation lipoxygenase	Lipoxygenase
Solyc04g054990.2.1	functional_description:Lipoxygenase homology domain-containing protein 1 (AHRD V1 LOXH1_HUMAN); contains Interpro domain(s) IPR001024 Lipoxygenase LH2	24 kDa	0	0.0041402	0.0038541	0.015684	0	0	0	0.019	1	1	3	0	0	0	not assigned no ontology	Lipoxygenase homology domain-containing protein 1
Solyc00g060810.2.1	functional_description:Major latex-like protein (AHRD V1 -- B5THI3_PANGI); contains Interpro domain(s) IPR000916 Bet v I allergen	17 kDa	0	0.010098	0.035769	0.027529	0	0	0	0.0002	1	5	3	0	0	0	stress abiotic unspecified	Major latex-like protein
Solyc08g029160.1.1	functional_description:Membrane-associated progesterone receptor component 2 (AHRD V1 -- B6K303_SCHJY); contains Interpro domain(s) IPR001199 Cytochrome b5	11 kDa	0	0.041735	0.0073252	0	0	0	0	0.038	3	1	0	0	0	0	RNA transcription	Membrane-associated progesterone receptor component 2
Solyc08g015960.2.1	functional_description:Methionyl-tRNA synthetase (AHRD V1 -- B6T3D4_MAIZE); contains Interpro domain(s) IPR002547 tRNA-binding region	31 kDa	0	0.0030871	0.014369	0.0029238	0	0	0	0.0096	1	3	1	0	0	0	RNA RNA binding	Methionyl-tRNA synthetase
Solyc04g078380.1.1	functional_description:MFP1 attachment factor 1 (AHRD V1 -- Q9M7N4_SOYBN)	16 kDa	0	0.011658	0	0.022082	0	0	0	0.019	2	0	3	0	0	0	cell organisation	MFP1 attachment factor 1
Solyc11g072450.1.1	functional_description:Mitochondrial F0 ATP synthase D chain (AHRD V1 - B3TLP5_ELAGV); contains Interpro domain(s) IPR008689 ATPase F0 complex subunit D mitochondrial	20 kDa	0	0.021095	0.0098187	0.019979	0	0	0	0.0013	3	2	4	0	0	0	protein degradation ubiquitin E3 RING	Mitochondrial F0 ATP synthase D chain
Solyc10g078690.1.1	functional_description:Mitochondrial protein translocase family (Fragment) (AHRD V1 - C1N7T2_MICPS); contains Interpro domain(s) IPR003397 Mitochondrial inner membrane translocase complex subunit Tim17/22	22 kDa	0	0.012779	0.0039652	0.016137	0	0	0	0.0049	3	1	4	0	0	0	RNA regulation of transcription unclassified	Mitochondrial protein translocase family (Fragment)
Solyc01g104740.2.1	functional_description:Multiprotein bridging factor 1 (AHRD V1 - C8C4P8_WHEAT); contains Interpro domain(s) IPR013729 Multiprotein bridging factor 1 N-terminal	16 kDa	0	0.034302	0.030104	0.010511	0	0	0	0.00049	4	4	1	0	0	0	hormone metabolism ethylene induced-regulated-responsive-activated	Multiprotein bridging factor 1
Solyc08g006510.2.1	functional_description:NAD dependent epimerase/dehydratase family protein (AHRD V1 -- B6TVJ7_MAIZE); contains Interpro domain(s) IPR016040 NAD(P)-binding domain	31 kDa	0	0.017759	0.0025976	0	0	0	0	0.022	4	1	0	0	0	0	not assigned unknown	NAD dependent epimerase/dehydratase family protein
Solyc10g081440.1.1	functional_description:NADH cytochrome b5 reductase (AHRD V1 - Q5PY86_VERFO); contains Interpro domain(s) IPR008333 Oxidoreductase FAD-binding region	31 kDa	0	0.0063741	0.0089004	0	0	0	0	0.036	2	3	0	0	0	0	PS lightreaction photosystem II PSII polypeptide subunits	NADH cytochrome b5 reductase
Solyc03g007660.2.1	functional_description:NADH dehydrogenase (AHRD V1 - D3BQF3_POLPA); contains Interpro domain(s) IPR006806 ETC complex I subunit	20 kDa	0	0.005092	0.0047401	0.024113	0	0	0	0.0096	1	1	5	0	0	0	mitochondrial electron transport / ATP synthesis NADH-DH (type I) localisation not clear	NADH dehydrogenase
Solyc02g072160.2.1	functional_description:NADH ubiquinone oxidoreductase complex I intermediate-associated protein 30 (AHRD V1 -- B2IZH1_NOSP7); contains Interpro domain(s) IPR013857 NADH:ubiquinone oxidoreductase intermediate-associated protein 30	63 kDa	0	0.0034582	0.0037786	0.0016725	0	0	0	0.031	2	2	1	0	0	0	signalling light	NADH ubiquinone oxidoreductase complex I intermediate-associated protein 30
Solyc07g009160.2.1	functional_description:Neighbor of COX4 (AHRD V1 - D3PHS4_9MAXI); contains Interpro domain(s) IPR005366 Uncharacterised protein family UPF0172	23 kDa	0	0.0043432	0.008086	0.016453	0	0	0	0.0096	1	2	4	0	0	0	RNA regulation of transcription MADS box transcription factor family	Neighbor of COX4
Solyc03g083390.2.1	functional_description:Nuclear movement protein nudc (AHRD V1 -- Q17KI6_AEDAE); contains Interpro domain(s) IPR017447 CS	34 kDa	0	0.0037034	0.017207	0.014077	0	0	0	0.00033	1	7	4	0	0	0	cell organisation	Nuclear movement protein nudc
Solyc02g068150.2.1	functional_description:Nuclear transport factor 2 (AHRD V1 - B3TLR5_ELAGV); contains Interpro domain(s) IPR018222 Nuclear transport factor 2 Eukaryote	14 kDa	0	0.014407	0.0067055	0.040932	0	0	0	0.0025	2	1	3	0	0	0	protein targeting nucleus	Nuclear transport factor 2
Solyc11g068830.1.1	functional_description:Orotidine 5&apos-phosphate decarboxylase (Orotate phosphoribosyltransferase) (AHRD V1 C4QAV6_SCHMA); contains Interpro domain(s) IPR001754 Orotidine 5'-phosphate decarboxylase core	52 kDa	0	0	0.0076179	0.0020231	0	0	0	0.031	0	4	1	0	0	0	protein targeting mitochondria	Orotidine 5'-phosphate decarboxylase (Orotate phosphoribosyltransferase)
Solyc01g080410.2.1	functional_description:Peptide methionine sulfoxide reductase msrB (AHRD V1 - B6T2C6_MAIZE); contains Interpro domain(s) IPR002579 Methionine sulphoxide reductase B	15 kDa	0	0	0.0061094	0.024863	0	0	0	0.036	0	1	4	0	0	0	lipid metabolism FA synthesis and FA elongation pyruvate kinase	Peptide methionine sulfoxide reductase msrB
Solyc07g062060.2.1	functional_description:Peptide methionine sulfoxide reductase msrB (AHRD V1 - B6T2N3_MAIZE); contains Interpro domain(s) IPR002579 Methionine sulphoxide reductase B	16 kDa	0	0.01796	0.0055728	0.017009	0	0	0	0.0096	3	1	3	0	0	0	protein aa activation	Peptide methionine sulfoxide reductase msrB
Solyc01g009990.2.1	functional_description:Peptidyl-prolyl cis-trans isomerase (AHRD V1 - B9RMA5_RICCO); contains Interpro domain(s) IPR002130 Peptidyl-prolyl cis-trans isomerase cyclophilin-type	27 kDa	0	0.01189	0.0052643	0.0081032	0	0	0	0.02	2	2	2	0	0	0	cell cycle peptidylprolyl isomerase	Peptidyl-prolyl cis-trans isomerase
Solyc01g096520.2.1	functional_description:Peptidyl-prolyl cis-trans isomerase (AHRD V1 - B9GX77_POPTR); contains Interpro domain(s) IPR002130 Peptidyl-prolyl cis-trans isomerase cyclophilin-type	21 kDa	0	0.0046632	0	0.017666	0	0	0	0.036	1	0	3	0	0	0	cell cycle peptidylprolyl isomerase	Peptidyl-prolyl cis-trans isomerase
Solyc11g008990.1.1	functional_description:Phage shock protein A PspA (AHRD V1 - B7K4B0_CYAP8); contains Interpro domain(s) IPR007157 PspA/IM30	36 kDa	0	0.0067784	0.011248	0.0025766	0	0	0	0.0072	2	4	1	0	0	0	cell wall precursor synthesis UXS	Phage shock protein A PspA
Solyc04g058090.2.1	functional_description:Phosphoribosylformylglycinamidine cyclo-ligase (AHRD V1 Q6T7F2_SOLTU); contains Interpro domain(s) IPR004733 Phosphoribosylformylglycinamidine cyclo-ligase	43 kDa	0	0.0055368	0.0055127	0.0021046	0	0	0	0.025	2	2	1	0	0	0	nucleotide metabolism synthesis purine AIR synthase	Phosphoribosylformylglycinamidine cyclo-ligase
Solyc03g114930.2.1	functional_description:Photosystem II oxygen evolving complex protein PsbP (AHRD V1 - A0ZMM6_NODSP); contains Interpro domain(s) IPR016123 Mog1/PsbP alpha/beta/alpha sandwich	28 kDa	0	0.0072033	0	0.010233	0	0	0	0.036	2	0	2	0	0	0	PS lightreaction photosystem II PSII polypeptide subunits	Photosystem II oxygen evolving complex protein PsbP
Solyc04g082010.1.1	functional_description:Plastocyanin (AHRD V1 - Q0W9E5_SOLCO); contains Interpro domain(s) IPR000923 Blue (type 1) copper domain	17 kDa	0	0.01964	0.0086179	0.0090273	0	0	0	0.013	2	1	1	0	0	0	lipid metabolism lipid degradation lysophospholipases phospholipase D	Plastocyanin
Solyc06g076890.1.1	functional_description:Pleckstrin homology domain-containing protein 1 (AHRD V1 -- B6UCM9_MAIZE); contains Interpro domain(s) IPR011993 Pleckstrin homology-type	17 kDa	0	0.018458	0.0057276	0.017482	0	0	0	0.0096	2	1	2	0	0	0	signalling phosphinositides	Pleckstrin homology domain-containing protein 1
Solyc01g096430.2.1	functional_description:Predicted NADPH-dependent FMN reductase (AHRD V1 - Q0W0S0_UNCMA); contains Interpro domain(s) IPR005025 NADPH-dependent FMN reductase	21 kDa	0	0.004567	0.012754	0.0086507	0	0	0	0.019	1	2	2	0	0	0	not assigned no ontology	Predicted NADPH-dependent FMN reductase
Solyc02g080940.2.1	functional_description:Proline synthetase co-transcribed bacterial homolog protein (AHRD V1 -- B5X4B5_SALSA); contains Interpro domain(s) IPR011078 Predicted pyridoxal phosphate-dependent enzyme YBL036C type	26 kDa	0	0.010938	0.0067882	0	0	0	0	0.036	2	2	0	0	0	0	DNA synthesis/chromatin structure	Proline synthetase co-transcribed bacterial homolog protein
Solyc03g120720.2.1	functional_description:Protein disulfide isomerase L-3b (AHRD V1 C6KXH6_SOYBN); contains Interpro domain(s) IPR013766 Thioredoxin domain	61 kDa	0	0.0055633	0.0094558	0.0053812	0	0	0	0.00053	3	5	3	0	0	0	redox thioredoxin	Protein disulfide isomerase L-3b
Solyc07g054210.2.1	functional_description:Protochlorophyllide reductase like protein (AHRD V1 - Q0WVW0_ARATH); contains Interpro domain(s) IPR005979 Light-dependent protochlorophyllide reductase	43 kDa	0	0.0028031	0.0093029	0.002131	0	0	0	0.013	1	4	1	0	0	0	tetrapyrrole synthesis protochlorophyllide reductase	Protochlorophyllide reductase like protein
Solyc05g053940.2.1	functional_description:Ras-related protein Rab-1A (AHRD V1 - B6RB23_HALDI); contains Interpro domain(s) IPR003579 Ras small GTPase Rab type	22 kDa	0	0.0041118	0.014434	0.01134	0	0	0	0.0024	1	3	1	0	0	0	signalling G-proteins	Ras-related protein Rab-1A
Solyc07g055290.2.1	functional_description:Ras-related protein Rab-25 (AHRD V1 - RAB25_BOVIN); contains Interpro domain(s) IPR015595 Rab11-related	24 kDa	0	0.0040642	0.0227	0.0038492	0	0	0	0.0049	1	5	1	0	0	0	signalling G-proteins	Ras-related protein Rab-25
Solyc11g008430.1.1	functional_description:Ras-related protein Rab-5C (AHRD V1 - C1BU54_9MAXI); contains Interpro domain(s) IPR015599 Rab5-related	22 kDa	0	0	0.0041239	0.016782	0	0	0	0.036	0	1	3	0	0	0	signalling G-proteins	Ras-related protein Rab-5C
Solyc09g007850.2.1	functional_description:RNA-binding protein (AHRD V1 - C6F119_SOYBN); contains Interpro domain(s) IPR000504 RNA recognition motif RNP-1	31 kDa	0	0.0091656	0.0085321	0.020255	0	0	0	0.00018	3	2	6	0	0	0	RNA RNA binding	RNA-binding protein
Solyc10g081180.1.1	functional_description:RNA-binding protein (AHRD V1 Q941H8_SOLTU); contains Interpro domain(s) IPR015465 RNA recognition motif glycine rich protein	22 kDa	0	0.0040273	0.022494	0	0	0	0	0.0096	1	4	0	0	0	0	RNA RNA binding	RNA-binding protein
Solyc01g097910.2.1	functional_description:Rubredoxin family protein (AHRD V1 -- D7KP11_ARALY); contains Interpro domain(s) IPR004039 Rubredoxin-type Fe(Cys)4 protein	23 kDa	0	0.008602	0.0040037	0.0081468	0	0	0	0.036	2	1	2	0	0	0	protein assembly and cofactor ligation	Rubredoxin family protein
Solyc10g005100.2.1	functional_description:Salt stress root protein RS1 (AHRD V1 -- SRS1_ORYSJ); contains Interpro domain(s) IPR008469 DREPP plasma membrane polypeptide	22 kDa	0	0.01467	0.009743	0.0099979	0	0	0	0.01	2	2	1	0	0	0	signalling phosphinositides	Salt stress root protein RS1
Solyc12g099820.1.1	functional_description:Signal recognition particle protein (AHRD V1 - A9P8V6_POPTR); contains Interpro domain(s) IPR008832 Signal recognition particle SRP9 subunit	12 kDa	0	0.032415	0.0071119	0.0074498	0	0	0	0.038	3	1	1	0	0	0	protein targeting secretory pathway ER	Signal recognition particle protein
Solyc11g040110.1.1	functional_description:SnRK1-interacting protein 1 (AHRD V1 - B6ST86_MAIZE)	23 kDa	0	0.0041209	0.011508	0.011709	0	0	0	0.0096	1	3	2	0	0	0	RNA regulation of transcription chromatin remodeling factors	SnRK1-interacting protein 1
Solyc07g061990.2.1	functional_description:Solanesyl diphosphate synthase (AHRD V1 - Q09IV6_SOLLC); contains Interpro domain(s) IPR014120 Solanesyl diphosphate synthase	44 kDa	0	0	0.0037305	0.006409	0	0	0	0.046	0	2	3	0	0	0	secondary metabolism isoprenoids non-mevalonate pathway geranylgeranyl pyrophosphate synthase	Solanesyl diphosphate synthase
Solyc06g053480.2.1	functional_description:Stearoyl-acyl carrier protein desaturase (AHRD V1 B7TZ44_SPIOL); contains Interpro domain(s) IPR005067 Fatty acid desaturase type 2	45 kDa	0	0.0056344	0.0093498	0.0042835	0	0	0	0.0039	2	5	2	0	0	0	protein synthesis ribosome biogenesis	Stearoyl-acyl carrier protein desaturase
Solyc06g062950.1.1	functional_description:Subtilisin-like protease (AHRD V1 -- A9XG40_TOBAC); contains Interpro domain(s) IPR015500 Peptidase S8 subtilisin-related	83 kDa	0	0.0032269	0.0028319	0.0019776	0	0	0	0.013	3	2	1	0	0	0	signalling calcium	Subtilisin-like protease
Solyc11g066390.1.1	functional_description:Superoxide dismutase (AHRD V1 - Q7XAV2_SOLLC); contains Interpro domain(s) IPR018152 Superoxide dismutase copper/zinc binding site	22 kDa	0	0.004083	0.0038008	0.030935	0	0	0	0.0013	1	1	7	0	0	0	protein synthesis ribosome biogenesis	Superoxide dismutase
Solyc07g005200.2.1	functional_description:Synaptobrevin homolog YKT6 (AHRD V1 -- C4QZ63_PICPG); contains Interpro domain(s) IPR010908 Longin	23 kDa	0	0.0044523	0.0082892	0.0084333	0	0	0	0.036	1	2	2	0	0	0	cell vesicle transport	Synaptobrevin homolog YKT6
Solyc01g008160.2.1	functional_description:Tetratricopeptide repeat-containing protein (AHRD V1 - D7L8H9_ARALY); contains Interpro domain(s) IPR011990 Tetratricopeptide-like helical	36 kDa	0	0.0055375	0.0025774	0.0052445	0	0	0	0.036	2	1	2	0	0	0	DNA synthesis/chromatin structure retrotransposon/transposase hat-like transposase	Tetratricopeptide repeat-containing protein
Solyc10g037980.1.1	functional_description:Thioredoxin domain-containing protein 17 (AHRD V1 - D3PHN2_9MAXI); contains Interpro domain(s) IPR010357 Protein of unknown function DUF953 thioredoxin-like	15 kDa	0	0.01897	0.016648	0	0	0	0	0.038	3	3	0	0	0	0	not assigned no ontology	Thioredoxin domain-containing protein 17
Solyc12g009600.1.1	functional_description:Thylakoid lumenal protein (AHRD V1 - B6SU36_MAIZE)	23 kDa	0	0.015899	0.010465	0	0	0	0	0.022	4	3	0	0	0	0	not assigned no ontology	Thylakoid lumenal protein
Solyc01g096530.2.1	functional_description:Trafficking protein particle complex subunit 3 (AHRD V1 - B6U299_MAIZE); contains Interpro domain(s) IPR016721 TRAPP I complex Bet3	21 kDa	0	0.0089752	0.027568	0.012376	0	0	0	0.0015	2	6	2	0	0	0	transport misc	Trafficking protein particle complex subunit 3
Solyc02g094440.2.1	functional_description:Translocon-associated protein subunit beta (AHRD V1 - C1C3L8_RANCA); contains Interpro domain(s) IPR008856 Translocon-associated beta	21 kDa	0	0	0.0136	0.0052333	0	0	0	0.038	0	3	1	0	0	0	not assigned no ontology	Translocon-associated protein subunit beta
Solyc06g005490.2.1	functional_description:Triosephosphate isomerase (AHRD V1 Q3HRV9_SOLTU); contains Interpro domain(s) IPR000652 Triosephosphate isomerase	28 kDa	0	0.0087038	0.0057772	0.0033084	0	0	0	0.00061	2	2	1	0	0	0	PS calvin cycle TPI	Triosephosphate isomerase
Solyc01g068400.2.1	functional_description:Tubulin-specific chaperone A (AHRD V1 C1C4Y4_RANCA); contains Interpro domain(s) IPR004226 Tubulin binding cofactor A	9 kDa	0	0.021966	0.038554	0	0	0	0	0.038	2	3	0	0	0	0	protein folding	Tubulin-specific chaperone A
Solyc10g012240.2.1	functional_description:Ubiquitin-conjugating enzyme (AHRD V1 - D2VN46_NAEGR); contains Interpro domain(s) IPR015581 Ubiquitin-conjugating enzyme	21 kDa	0	0	0.024017	0.0083861	0	0	0	0.013	0	3	2	0	0	0	protein degradation ubiquitin E2	Ubiquitin-conjugating enzyme
Solyc05g054540.2.1	functional_description:Ubiquitin-conjugating enzyme 13 E2 (AHRD V1 D8QMV8_SELML); contains Interpro domain(s) IPR000608 Ubiquitin-conjugating enzyme E2	19 kDa	0	0.0098199	0.012927	0.013541	0	0	0	0.013	2	3	2	0	0	0	protein degradation ubiquitin E2	Ubiquitin-conjugating enzyme 13 E2
Solyc01g059930.2.1	functional_description:Universal stress protein (AHRD V1 - D6BRD7_9ROSI); contains Interpro domain(s) IPR006016 UspA	18 kDa	0	0.0054356	0.01012	0.020592	0	0	0	0.0096	1	2	4	0	0	0	misc myrosinases-lectin-jacalin	Universal stress protein
Solyc06g084540.2.1	functional_description:Universal stress protein (AHRD V1 - B4UW73_ARAHY); contains Interpro domain(s) IPR006016 UspA	17 kDa	0	0.01693	0	0.032068	0	0	0	0.0025	3	0	4	0	0	0	hormone metabolism ethylene induced-regulated-responsive-activated	Universal stress protein
Solyc09g011660.2.1	functional_description:Universal stress protein 1 (AHRD V1 - B0YQX0_GOSAR); contains Interpro domain(s) IPR006016 UspA	19 kDa	0	0.0050896	0.0268	0.014036	0	0	0	0.0043	1	4	3	0	0	0	development unspecified	Universal stress protein 1
Solyc09g011670.2.1	functional_description:Universal stress protein family protein (AHRD V1 - D7LUP3_ARALY); contains Interpro domain(s) IPR006016 UspA	19 kDa	0	0.010179	0.0134	0.0093576	0	0	0	0.022	2	3	1	0	0	0	RNA regulation of transcription putative transcription regulator	Universal stress protein family protein
Solyc06g073900.2.1	functional_description:Unknown Protein (AHRD V1)	17 kDa	0	0.0059865	0.0055728	0.022679	0	0	0	0.019	1	1	3	0	0	0	transport peptides and oligopeptides	Unknown Protein
Solyc04g082640.2.1	functional_description:Unknown Protein (AHRD V1)	18 kDa	0	0.004939	0.013003	0.013621	0	0	0	0.022	1	3	2	0	0	0	misc calcineurin-like phosphoesterase family protein	Unknown Protein
Solyc10g007320.2.1	functional_description:Uroporphyrinogen decarboxylase (AHRD V1 D7L387_ARALY); contains Interpro domain(s) IPR006361 Uroporphyrinogen decarboxylase HemE	46 kDa	0	0	0.0035351	0.0060733	0	0	0	0.046	0	2	2	0	0	0	signalling G-proteins	Uroporphyrinogen decarboxylase
Solyc12g098150.1.1	functional_description:Voltage-gated potassium channel beta subunit (AHRD V1 -- B6T7A1_MAIZE); contains Interpro domain(s) IPR005399 Potassium channel voltage-dependent beta subunit KCNAB-related	37 kDa	0	0.0033892	0.0067488	0.0051531	0	0	0	0.025	1	3	2	0	0	0	transport potassium	Voltage-gated potassium channel beta subunit
Solyc04g049330.2.1	functional_description:V-type proton ATPase subunit G 1 (AHRD V1 - VATG1_TOBAC); contains Interpro domain(s) IPR005124 Vacuolar (H)-ATPase G subunit	13 kDa	0	0.082717	0.0065993	0	0	0	0	0.0015	9	1	0	0	0	0	transport p- and v-ATPases H+-transporting two-sector ATPase	V-type proton ATPase subunit G 1
Total proteins=123

## Sheet: Proteins-only in AV
Accession.Number	DESCRIPTION	Molecular.Weight	Fold.Change.by.Category	AC.1.1	AC.2.1	AC.3.1	AV.1.1	AV.2.1	AV.3.1	Fisher.s.Exact.Test..P.Value	AC.1.1	AC.2.1	AC.3.1	AV.1.1	AV.2.1	AV.3.1	MAPMAN CLASS	MAPMAN DESCRIPTION
Solyc12g010860.1.1	functional_description:14-3-3 protein beta/alpha (AHRD V1 -- 1433B_XENTR); contains Interpro domain(s) IPR000308 14-3-3 protein	29 kDa	Inf	0	0	0	0.012971	0.0093675	0.010572	0.0055	0	0	0	2	1	2	signalling 14-3-3 proteins	14-3-3 protein beta/alpha
Solyc03g095900.2.1	functional_description:1-aminocyclopropane-1-carboxylate oxidase-like protein (AHRD V1 - Q9LTH8_ARATH); contains Interpro domain(s) IPR005123 Oxoglutarate and iron-dependent oxygenase	42 kDa	Inf	0	0	0	0.016974	0.0066781	0.015564	0.00017	0	0	0	5	2	3	secondary metabolism sulfur-containing glucosinolates synthesis aliphatic 2-oxoglutarate-dependent dioxygenase	1-aminocyclopropane-1-carboxylate oxidase-like protein
Solyc03g114340.2.1	functional_description:1-deoxy-D-xylulose-5-phosphate reductoisomerase (AHRD V1 Q947C3_SOLLC); contains Interpro domain(s) IPR003821 1-deoxy-D-xylulose 5-phosphate reductoisomerase	51 kDa	Inf	0	0	0	0.0024208	0.0092149	0.0026341	0.0095	0	0	0	1	4	1	protein postranslational modification	1-deoxy-D-xylulose-5-phosphate reductoisomerase
Solyc02g062600.2.1	functional_description:2345-tetrahydropyridine-26-dicarboxylate N-acetyltransferase (AHRD V1 DAPH_THETN); contains Interpro domain(s) IPR011004 Trimeric LpxA-like	29 kDa	Inf	0	0	0	0	0.013684	0.015444	0.0055	0	0	0	0	2	3	redox ascorbate and glutathione glutathione	2 3 4 5-tetrahydropyridine-2 6-dicarboxylate N-acetyltransferase
Solyc11g069720.1.1	functional_description:26S protease regulatory subunit 6B homolog (AHRD V1 PRS6B_ARATH); contains Interpro domain(s) IPR005938 ATPase AAA-type CDC48	90 kDa	Inf	0	0	0	0.0042853	0	0.0062171	0.0044	0	0	0	3	0	4	cell division	26S protease regulatory subunit 6B homolog
Solyc05g053140.2.1	functional_description:26S proteasome non-ATPase regulatory subunit 13 (AHRD V1 - B6TA88_MAIZE); contains Interpro domain(s) IPR000717 Proteasome component region PCI	44 kDa	Inf	0	0	0	0.0066316	0.005461	0.0048675	0.012	0	0	0	2	2	2	protein degradation ubiquitin proteasom	26S proteasome non-ATPase regulatory subunit 13
Solyc02g068310.2.1	functional_description:2-oxoglutarate-dependent dioxygenase (AHRD V1 - B9GJL0_POPTR); contains Interpro domain(s) IPR005123 Oxoglutarate and iron-dependent oxygenase	34 kDa	Inf	0	0	0	0	0.0070032	0.012484	0.012	0	0	0	0	2	2	hormone metabolism ethylene synthesis-degradation	2-oxoglutarate-dependent dioxygenase
Solyc03g119360.2.1	functional_description:40S ribosomal protein S7-like protein (AHRD V1 - Q3HRX6_SOLTU); contains Interpro domain(s) IPR000554 Ribosomal protein S7e	22 kDa	Inf	0	0	0	0	0.027015	0.003068	0.0033	0	0	0	0	7	1	protein synthesis ribosomal protein eukaryotic 40S subunit S7	40S ribosomal protein S7-like protein
Solyc03g117870.2.1	functional_description:4-coumarate CoA ligase (AHRD V1 Q0GZS1_9BORA); contains Interpro domain(s) IPR000873 AMP-dependent synthetase and ligase	60 kDa	Inf	0	0	0	0.0039558	0.0040834	0.0048346	0.0073	0	0	0	2	2	2	secondary metabolism phenylpropanoids lignin biosynthesis 4CL	4-coumarate CoA ligase
Solyc01g009010.2.1	functional_description:4-diphosphocytidyl-2-C-methyl-D-erythritol kinase (AHRD V1 - A4USB3_NICBE); contains Interpro domain(s) IPR004424 4-diphosphocytidyl-2C-methyl-D-erythritol kinase	44 kDa	Inf	0	0	0	0.0062975	0.006194	0.0057741	0.013	0	0	0	2	2	2	secondary metabolism isoprenoids non-mevalonate pathway CMK	4-diphosphocytidyl-2-C-methyl-D-erythritol kinase
Solyc01g087730.2.1	functional_description:50S ribosomal protein L1 (AHRD V1 - A8YGI8_MICAE); contains Interpro domain(s) IPR005878 Ribosomal protein L1 bacterial-type	37 kDa	Inf	0	0	0	0	0.0073301	0.01025	0.027	0	0	0	0	2	3	protein synthesis ribosomal protein prokaryotic chloroplast 50S subunit L1	50S ribosomal protein L1
Solyc09g007560.2.1	functional_description:50S ribosomal protein L5 (AHRD V1 - B5TV71_CAMSI); contains Interpro domain(s) IPR002132 Ribosomal protein L5	29 kDa	Inf	0	0	0	0	0.0092261	0.010413	0.031	0	0	0	0	2	2	protein synthesis ribosomal protein prokaryotic chloroplast 50S subunit L5	50S ribosomal protein L5
Solyc10g078960.1.1	functional_description:60S ribosomal protein L21-like protein (AHRD V1 - Q3HVK5_SOLTU); contains Interpro domain(s) IPR001147 Ribosomal protein L21e	19 kDa	Inf	0	0	0	0	0.013983	0.010719	0.018	0	0	0	0	2	3	protein synthesis ribosome biogenesis	60S ribosomal protein L21-like protein
Solyc07g043360.1.1	functional_description:60S ribosomal protein L27 (AHRD V1 - A5C1Z2_VITVI); contains Interpro domain(s) IPR001141 Ribosomal protein L27e	16 kDa	Inf	0	0	0	0	0.0042468	0.017363	0.018	0	0	0	0	1	2	signalling phosphinositides	60S ribosomal protein L27
Solyc09g020130.2.1	functional_description:60S ribosomal protein L5-1 (AHRD V1 - B6THG9_MAIZE); contains Interpro domain(s) IPR005485 Ribosomal protein L5 eukaryotic	35 kDa	Inf	0	0	0	0	0.0081226	0.0091673	0.031	0	0	0	0	2	2	protein synthesis ribosome biogenesis	60S ribosomal protein L5-1
Solyc12g096220.1.1	functional_description:60S ribosomal protein L7 (AHRD V1 -- D7LR12_ARALY); contains Interpro domain(s) IPR005512 Rop nucleotide exchanger PRONE	82 kDa	Inf	0	0	0	0	0.0086628	0.0032197	0.00019	0	0	0	0	6	3	signalling G-proteins	60S ribosomal protein L7
Solyc03g095620.2.1	functional_description:ABC-1 domain protein (AHRD V1 -- A1TWJ2_MARAV); contains Interpro domain(s) IPR004147 ABC-1	60 kDa	Inf	0	0	0	0	0.016302	0.00233	0.00093	0	0	0	0	5	1	transport ABC transporters and multidrug resistance systems	ABC-1 domain protein
Solyc07g045350.2.1	functional_description:Acetyl-CoA C-acetyltransferase protein (AHRD V1 D3YN47_9ERIC); contains Interpro domain(s) IPR002155 Thiolase	41 kDa	Inf	0	0	0	0.0031176	0.0091989	0.0057169	0.0063	0	0	0	1	3	1	amino acid metabolism degradation branched chain group isoleucine	Acetyl-CoA C-acetyltransferase protein
Solyc08g080370.2.1	functional_description:Acetylornithine aminotransferase (AHRD V1 D8THT2_VOLCA); contains Interpro domain(s) IPR004636 Acetylornithine and succinylornithine aminotransferase	49 kDa	Inf	0	0	0	0.002738	0.0080791	0.0075314	0.0063	0	0	0	1	3	2	amino acid metabolism synthesis glutamate family arginine acetylornithine aminotransferase	Acetylornithine aminotransferase
Solyc03g082910.2.1	functional_description:Acyl-CoA-binding domain-containing protein 6 (AHRD V1 - B6T724_MAIZE); contains Interpro domain(s) IPR002110 Ankyrin	38 kDa	Inf	0	0	0	0	0.0063252	0.0072323	0.045	0	0	0	0	2	2	lipid metabolism FA synthesis and FA elongation acyl-CoA binding protein	Acyl-CoA-binding domain-containing protein 6
Solyc07g053310.2.1	functional_description:Adaptin ear-binding coat-associated protein 1 (AHRD V1 B4FRD1_MAIZE); contains Interpro domain(s) IPR012466 Adaptin ear-binding coat-associated protein 1 NECAP-1	32 kDa	Inf	0	0	0	0.008901	0.013132	0.016322	0.0015	0	0	0	2	2	4	signalling MAP kinases	Adaptin ear-binding coat-associated protein 1
Solyc08g077300.2.1	functional_description:Adenylate kinase (AHRD V1 B6TE58_MAIZE); contains Interpro domain(s) IPR006266 UMP-CMP kinase	24 kDa	Inf	0	0	0	0	0.015926	0.0054258	0.01	0	0	0	0	3	1	nucleotide metabolism phosphotransfer and pyrophosphatases uridylate kinase	Adenylate kinase
Solyc08g076920.2.1	functional_description:ADP-ribosylation factor GTPase-activating protein 3 (AHRD V1 B6TII3_MAIZE); contains Interpro domain(s) IPR001164 Arf GTPase activating protein	44 kDa	Inf	0	0	0	0.0055819	0.007968	0.0091106	0.002	0	0	0	2	2	3	signalling G-proteins	ADP-ribosylation factor GTPase-activating protein 3
Solyc12g038970.1.1	functional_description:Agmatine deiminase (AHRD V1 B6TJ57_MAIZE); contains Interpro domain(s) IPR017754 Agmatine deiminase	42 kDa	Inf	0	0	0	0.0067173	0.013214	0.006159	0.0031	0	0	0	2	2	1	RNA regulation of transcription chromatin remodeling factors	Agmatine deiminase
Solyc03g019790.2.1	functional_description:Alpha-galactosidase (AHRD V1 Q9SP05_SOLLC); contains Interpro domain(s) IPR013785 Aldolase-type TIM barrel	45 kDa	Inf	0	0	0	0.0041388	0.014944	0.0067466	0.00096	0	0	0	1	4	1	minor CHO metabolism galactose alpha-galactosidases	Alpha-galactosidase
Solyc04g008730.2.1	functional_description:Alpha-galactosidase 1 (AHRD V1 Q5ZP79_PEA); contains Interpro domain(s) IPR013785 Aldolase-type TIM barrel	47 kDa	Inf	0	0	0	0	0.0059272	0.0055254	0.0031	0	0	0	0	2	2	minor CHO metabolism galactose alpha-galactosidases	Alpha-galactosidase 1
Solyc12g013700.1.1	functional_description:Aluminum-induced protein-like protein (AHRD V1 - Q8S2R9_THEHA)	28 kDa	Inf	0	0	0	0.013329	0	0.021727	0.0055	0	0	0	2	0	3	hormone metabolism auxin induced-regulated-responsive-activated	Aluminum-induced protein-like protein
Solyc10g074580.1.1	functional_description:Aminoacylase ACY1 and related metalloexopeptidases (ISS) (AHRD V1 -- Q00SR9_OSTTA)	42 kDa	Inf	0	0	0	0	0.013006	0.006062	0.013	0	0	0	0	4	2	signalling calcium	Aminoacylase ACY1 and related metalloexopeptidases (ISS)
Solyc12g006450.1.1	functional_description:Aminotransferase-like protein (AHRD V1 - Q9LIE2_ARATH); contains Interpro domain(s) IPR005814 Aminotransferase class-III	57 kDa	Inf	0	0	0	0	0.006362	0.0024248	0.0044	0	0	0	0	3	1	amino acid metabolism synthesis central amino acid metabolism GABA GABA transaminase	Aminotransferase-like protein
Solyc05g009920.2.1	functional_description:Anion-transporting ATPase (AHRD V1 - B0JG18_MICAN)	51 kDa	Inf	0	0	0	0	0.0080615	0.00501	0.027	0	0	0	0	3	2	not assigned no ontology hydroxyproline rich proteins	Anion-transporting ATPase
Solyc01g097540.2.1	functional_description:Annexin 3 (AHRD V1 - A9X4R3_BRAJU); contains Interpro domain(s) IPR015472 Annexin like protein IPR001464 Annexin	36 kDa	Inf	0	0	0	0.0039607	0.011687	0.007263	0.013	0	0	0	1	3	2	misc oxidases - copper flavone etc	Annexin 3
Solyc06g006100.2.1	functional_description:Anthranilate synthase component I family protein expressed (AHRD V1 Q10B97_ORYSJ); contains Interpro domain(s) IPR005256 Anthranilate synthase component I	66 kDa	Inf	0	0	0	0	0.0074567	0.008526	0.002	0	0	0	0	4	4	RNA regulation of transcription ABI3/VP1-related B3-domain-containing transcription factor family	Anthranilate synthase component I family protein expressed
Solyc10g008800.2.1	functional_description:Apoptosis inhibitor 5 (AHRD V1 - Q3U517_MOUSE); contains Interpro domain(s) IPR008383 Apoptosis inhibitory 5	62 kDa	Inf	0	0	0	0	0.013777	0.0045007	0.00093	0	0	0	0	3	2	development unspecified	Apoptosis inhibitor 5
Solyc12g008570.1.1	functional_description:Arginyl-tRNA synthetase (AHRD V1 - O23247_ARATH); contains Interpro domain(s) IPR001278 Arginyl-tRNA synthetase class Ic	73 kDa	Inf	0	0	0	0.0017718	0.0033722	0.0019279	0.045	0	0	0	1	2	1	protein aa activation arginine-tRNA ligase	Arginyl-tRNA synthetase
Solyc01g111510.2.1	functional_description:Ascorbate peroxidase (AHRD V1 Q8W4V7_CAPAN); contains Interpro domain(s) IPR002207 Plant ascorbate peroxidase	32 kDa	Inf	0	0	0	0.0058982	0.0042594	0.014422	0.0004	0	0	0	1	1	2	RNA regulation of transcription AtSR transcription factor family	Ascorbate peroxidase
Solyc04g054710.2.1	functional_description:Aspartate aminotransferase (AHRD V1 B6TK79_MAIZE); contains Interpro domain(s) IPR004839 Aminotransferase class I and II	51 kDa	Inf	0	0	0	0	0.013678	0.0052133	0.002	0	0	0	0	5	1	amino acid metabolism synthesis central amino acid metabolism aspartate aspartate aminotransferase	Aspartate aminotransferase
Solyc08g068330.2.1	functional_description:Aspartate aminotransferase (AHRD V1 B9H920_POPTR); contains Interpro domain(s) IPR000796 Aspartate/other aminotransferase	50 kDa	Inf	0	0	0	0	0.0027407	0.0076647	0.013	0	0	0	0	1	2	cell wall precursor synthesis UXS	Aspartate aminotransferase
Solyc01g096040.2.1	functional_description:Aspartic proteinase nepenthesin I (AHRD V1 -- A9ZMF9_NEPAL); contains Interpro domain(s) IPR001461 Peptidase A1	51 kDa	Inf	0	0	0	0.0035193	0.005083	0.011473	0.0023	0	0	0	1	2	3	RNA regulation of transcription unclassified	Aspartic proteinase nepenthesin I
Solyc06g074000.1.1	functional_description:Aspartic proteinase nepenthesin-2 (AHRD V1 -- B6SJT4_MAIZE); contains Interpro domain(s) IPR001461 Peptidase A1	50 kDa	Inf	0	0	0	0.0046766	0.0072413	0	0.017	0	0	0	2	3	0	protein degradation aspartate protease	Aspartic proteinase nepenthesin-2
Solyc02g080540.1.1	functional_description:ATP synthase gamma chain (AHRD V1 - B7FIR4_MEDTR); contains Interpro domain(s) IPR000131 ATPase F1 complex gamma subunit	41 kDa	Inf	0	0	0	0.0044901	0.0064852	0.0073192	0.013	0	0	0	1	2	2	PS lightreaction ATP synthase gamma chain	ATP synthase gamma chain
Solyc03g120980.2.1	functional_description:ATP-binding cassette transporter (AHRD V1 - D8T797_SELML); contains Interpro domain(s) IPR013525 ABC-2 type transporter	170 kDa	Inf	0	0	0	0	0.002108	0.0012526	0.026	0	0	0	0	2	2	transport ABC transporters and multidrug resistance systems	ATP-binding cassette transporter
Solyc07g044760.2.1	functional_description:ATP-dependent RNA helicase (AHRD V1 -- Q6L724_HORVU); contains Interpro domain(s) IPR011545 DNA/RNA helicase DEAD/DEAH box type N-terminal	67 kDa	Inf	0	0	0	0.0036504	0.0052108	0.005958	0.002	0	0	0	2	2	1	protein synthesis initiation	ATP-dependent RNA helicase
Solyc11g033280.1.1	functional_description:ATP-dependent RNA helicase FAL1 (AHRD V1 - A8NX16_COPC7); contains Interpro domain(s) IPR011545 DNA/RNA helicase DEAD/DEAH box type N-terminal	44 kDa	Inf	0	0	0	0.0029409	0.016792	0.0095999	0.00075	0	0	0	1	4	3	protein synthesis initiation	ATP-dependent RNA helicase FAL1
Solyc07g055320.2.1	functional_description:ATP-dependent Zn protease cell division protein FtsH homolog (AHRD V1 B2XTF7_HETA2); contains Interpro domain(s) IPR005936 Peptidase M41 FtsH	74 kDa	Inf	0	0	0	0	0.0031581	0.0072219	0.0095	0	0	0	0	2	4	protein degradation metalloprotease	ATP-dependent Zn protease cell division protein FtsH homolog
Solyc07g065010.2.1	functional_description:Bactericidal permeability-increasing protein (AHRD V1 - Q4KTY6_ICTPU); contains Interpro domain(s) IPR017942 Lipid-binding serum glycoprotein N-terminal	54 kDa	Inf	0	0	0	0	0.0024948	0.011263	0.013	0	0	0	0	1	4	not assigned no ontology	Bactericidal permeability-increasing protein
Solyc06g073740.2.1	functional_description:Beta-D-glucosidase (AHRD V1 Q7XAS3_GOSHI); contains Interpro domain(s) IPR001764 Glycoside hydrolase family 3 N-terminal	68 kDa	Inf	0	0	0	0.0017275	0.0053497	0.0042225	0.0032	0	0	0	1	2	2	cell wall degradation cellulases and beta-1 4-glucanases	Beta-D-glucosidase
Solyc11g018500.1.1	functional_description:Beta-galactosidase (AHRD V1 - B9GU11_POPTR); contains Interpro domain(s) IPR001944 Glycoside hydrolase family 35	78 kDa	Inf	0	0	0	0.001551	0.0032021	0.0018956	0.038	0	0	0	1	2	1	nucleotide metabolism synthesis purine adenylosuccinate synthase	Beta-galactosidase
Solyc03g119080.2.1	functional_description:Beta-glucosidase (AHRD V1 D7L7Z3_ARALY); contains Interpro domain(s) IPR001360 Glycoside hydrolase family 1	59 kDa	Inf	0	0	0	0	0.01205	0.0067402	0.0031	0	0	0	0	4	3	misc gluco- galacto- and mannosidases	Beta-glucosidase
Solyc11g008720.1.1	functional_description:Beta-glucosidase G4 (AHRD V1 - A8TVR1_MEDTR); contains Interpro domain(s) IPR001360 Glycoside hydrolase family 1	58 kDa	Inf	0	0	0	0	0.013247	0.0078418	0.00062	0	0	0	0	5	3	misc gluco- galacto- and mannosidases	Beta-glucosidase G4
Solyc01g081610.2.1	functional_description:Beta-hexosaminidase 1 (AHRD V1 D3TI69_SOLLC); contains Interpro domain(s) IPR015883 Glycoside hydrolase family 20 catalytic core	64 kDa	Inf	0	0	0	0.0019998	0.0019031	0.0065279	0.021	0	0	0	1	1	2	protein glycosylation alpha-1 3-mannosyl-glycoprotein 2-beta-N-acetylglucosaminyltransferase (GnTI)	Beta-hexosaminidase 1
Solyc01g098700.2.1	functional_description:Branched-chain amino acid aminotransferase-like protein (AHRD V1 - Q84L60_CICAR); contains Interpro domain(s) IPR001544 Aminotransferase class IV	58 kDa	Inf	0	0	0	0.0022113	0.0042087	0.0072184	0.0095	0	0	0	1	2	2	misc aminotransferases aminotransferase class IV family protein	Branched-chain amino acid aminotransferase-like protein
Solyc01g094220.2.1	functional_description:Carbonyl reductase 3 (AHRD V1 B6TRS7_MAIZE); contains Interpro domain(s) IPR002347 Glucose/ribitol dehydrogenase	33 kDa	Inf	0	0	0	0.011285	0.0040748	0.0091978	0.013	0	0	0	2	1	2	protein degradation ubiquitin E3 RING	Carbonyl reductase 3
Solyc12g088670.1.1	functional_description:Cathepsin B-like cysteine proteinase (AHRD V1 -- CYSP_SCHMA); contains Interpro domain(s) IPR013128 Peptidase C1A papain IPR000169 Peptidase cysteine peptidase active site IPR000668 Peptidase C1A papain C-terminal	51 kDa	Inf	0	0	0	0	0.0098424	0.002515	0.0033	0	0	0	0	4	1	transport major intrinsic proteins PIP	Cathepsin B-like cysteine proteinase
Solyc03g121640.2.1	functional_description:chaperonin (AHRD V1 - D3NRF5_AZOS1); contains Interpro domain(s) IPR001844 Chaperonin Cpn60	61 kDa	Inf	0	0	0	0.0020068	0.0057291	0	0.045	0	0	0	1	2	0	protein folding	chaperonin
Solyc05g053470.2.1	functional_description:chaperonin (AHRD V1 - D2LE93_RHOVA); contains Interpro domain(s) IPR001844 Chaperonin Cpn60	61 kDa	Inf	0	0	0	0.0021981	0	0.0080615	0.027	0	0	0	1	0	4	protein folding	chaperonin
Solyc09g091180.2.1	functional_description:chaperonin (AHRD V1 - Q6N0B9_9PROT); contains Interpro domain(s) IPR001844 Chaperonin Cpn60	62 kDa	Inf	0	0	0	0.0021753	0	0.003989	0.027	0	0	0	1	0	2	stress abiotic heat	chaperonin
Solyc10g055800.1.1	functional_description:Chitinase (AHRD V1 - B9VRK7_CAPAN); contains Interpro domain(s) IPR016283 Glycoside hydrolase family 19	35 kDa	Inf	0	0	0	0.0051452	0.011147	0	0.031	0	0	0	1	3	0	stress biotic PR-proteins PR3/4/8/11 (chitinases and chitin binding proteins)	Chitinase
Solyc07g005100.2.1	functional_description:Chitinase-like protein (AHRD V1 - O81861_ARATH); contains Interpro domain(s) IPR011583 Chitinase II	42 kDa	Inf	0	0	0	0	0.026357	0.0061426	0.00072	0	0	0	0	6	2	stress biotic PR-proteins PR3/4/8/11 (chitinases and chitin binding proteins)	Chitinase-like protein
Solyc01g008550.2.1	functional_description:Cinnamoyl CoA reductase-like protein (AHRD V1 - B9HNY0_POPTR); contains Interpro domain(s) IPR016040 NAD(P)-binding domain	35 kDa	Inf	0	0	0	0	0.03097	0.0072176	0.00072	0	0	0	0	5	2	secondary metabolism flavonoids dihydroflavonols	Cinnamoyl CoA reductase-like protein
Solyc01g073740.2.1	functional_description:Citrate synthase (AHRD V1 - O24135_TOBAC); contains Interpro domain(s) IPR010109 Citrate synthase eukaryotic	53 kDa	Inf	0	0	0	0.0079715	0.015681	0.0073089	0.00017	0	0	0	2	4	2	TCA / organic transformation TCA CS	Citrate synthase
Solyc06g082560.1.1	functional_description:ClpB chaperone (AHRD V1 - D6QXI5_TRYCR); contains Interpro domain(s) IPR013093 ATPase associated with various cellular activities AAA-2	95 kDa	Inf	0	0	0	0.0014748	0.0029011	0.0040567	0.013	0	0	0	1	1	2	stress abiotic heat	ClpB chaperone
Solyc10g081920.1.1	functional_description:Coatomer subunit beta-1 (AHRD V1 - D7MB61_ARALY); contains Interpro domain(s) IPR016460 Coatomer beta subunit	102 kDa	Inf	0	0	0	0	0.0036643	0.0043384	0.0073	0	0	0	0	3	3	cell vesicle transport	Coatomer subunit beta-1
Solyc10g012370.2.1	functional_description:Cysteine synthase (AHRD V1 Q76MX2_SOLTU); contains Interpro domain(s) IPR005859 Cysteine synthase A	38 kDa	Inf	0	0	0	0.0071766	0.0070586	0.01316	0.0031	0	0	0	2	2	3	RNA transcription	Cysteine synthase
Solyc04g071140.2.1	functional_description:Decarboxylase family protein (AHRD V1 - B1ILJ6_CLOBK); contains Interpro domain(s) IPR002129 Pyridoxal phosphate-dependent decarboxylase	54 kDa	Inf	0	0	0	0.0071569	0	0.0051916	0.021	0	0	0	2	0	1	misc cytochrome P450	Decarboxylase family protein
Solyc05g056580.2.1	functional_description:Dehydration-responsive family protein (AHRD V1 -- D7LF23_ARALY); contains Interpro domain(s) IPR004159 Protein of unknown function DUF248 methyltransferase putative	91 kDa	Inf	0	0	0	0	0.0038892	0.002311	0.026	0	0	0	0	2	1	stress abiotic drought/salt	Dehydration-responsive family protein
Solyc01g109850.2.1	functional_description:Diaminopimelate decarboxylase (AHRD V1 D2DKE7_SOYBN); contains Interpro domain(s) IPR002986 Diaminopimelate decarboxylase	53 kDa	Inf	0	0	0	0.0052479	0.0051616	0.0072176	0.0063	0	0	0	2	2	3	stress biotic receptors	Diaminopimelate decarboxylase
Solyc01g066520.2.1	functional_description:Dihydrolipoyllysine-residue acetyltransferase component of pyruvate dehydrogenase complex (AHRD V1 - C3BP76_9BACI); contains Interpro domain(s) IPR015761 Lipoamide Acyltransferase	55 kDa	Inf	0	0	0	0	0.0065006	0.014866	0.00093	0	0	0	0	3	5	amino acid metabolism degradation branched chain group shared	Dihydrolipoyllysine-residue acetyltransferase component of pyruvate dehydrogenase complex
Solyc02g078260.2.1	functional_description:DNA-directed RNA polymerase (AHRD V1 - Q1L5Y9_PETHY); contains Interpro domain(s) IPR007121 RNA polymerase beta subunit conserved site IPR007120 DNA-directed RNA polymerase subunit 2 domain 6 IPR015712 DNA-directed RNA polymerase subunit 2	135 kDa	Inf	0	0	0	0	0.0035398	0.00078877	0.026	0	0	0	0	4	1	RNA transcription	DNA-directed RNA polymerase
Solyc01g109410.2.1	functional_description:Dolichyl-diphosphooligosaccharide--protein glycosyltransferase subunit (AHRD V1 - C1C2G2_9MAXI); contains Interpro domain(s) IPR005013 Dolichyl-diphosphooligosaccharide-protein glycosyltransferase 48kDa subunit	48 kDa	Inf	0	0	0	0	0.010085	0.0028829	0.021	0	0	0	0	3	1	protein glycosylation	Dolichyl-diphosphooligosaccharide--protein glycosyltransferase subunit
Solyc11g007830.1.1	functional_description:Dual-specificity protein-like phosphatase 3 (AHRD V1 - Q3S4H5_MAIZE); contains Interpro domain(s) IPR000387 Dual-specific/protein-tyrosine phosphatase conserved region IPR020422 Dual specificity phosphatase subgroup catalytic domain	42 kDa	Inf	0	0	0	0	0.013392	0.0062422	0.013	0	0	0	0	3	2	protein postranslational modification	Dual-specificity protein-like phosphatase 3
Solyc06g011280.2.1	functional_description:Elongation factor 1-gamma (AHRD V1 - B7SDI2_ORYSJ); contains Interpro domain(s) IPR001662 Translation elongation factor EF1B gamma chain conserved	47 kDa	Inf	0	0	0	0	0.023679	0.0033406	0.0004	0	0	0	0	7	1	protein synthesis elongation	Elongation factor 1-gamma
Solyc07g007210.2.1	functional_description:Elongation factor like protein (AHRD V1 Q9LNC5_ARATH); contains Interpro domain(s) IPR001841 Zinc finger RING-type	103 kDa	Inf	0	0	0	0	0.0034183	0.0020312	0.026	0	0	0	0	3	2	protein synthesis elongation	Elongation factor like protein
Solyc09g073000.2.1	functional_description:Elongation factor Tu (AHRD V1 B9SFP0_RICCO); contains Interpro domain(s) IPR004541 Translation elongation factor EFTu/EF1A bacterial and organelle	49 kDa	Inf	0	0	0	0.0047909	0.0024728	0.0029276	0.0077	0	0	0	2	1	1	redox ascorbate and glutathione	Elongation factor Tu
Solyc06g071790.2.1	functional_description:Elongation factor Tu (AHRD V1 D7MFK2_ARALY); contains Interpro domain(s) IPR004541 Translation elongation factor EFTu/EF1A bacterial and organelle	49 kDa	Inf	0	0	0	0	0.0081497	0.0030659	0.031	0	0	0	0	3	1	protein synthesis elongation	Elongation factor Tu
Solyc09g010210.2.1	functional_description:Endoglucanase 1 (AHRD V1 - B6TRZ3_MAIZE); contains Interpro domain(s) IPR008928 Six-hairpin glycosidase-like IPR012341 Six-hairpin glycosidase IPR018221 Glycoside hydrolase family 9 active site IPR001701 Glycoside hydrolase family 9	54 kDa	Inf	0	0	0	0.0026174	0.010777	0.0057634	0.0014	0	0	0	1	4	2	DNA synthesis/chromatin structure	Endoglucanase 1
Solyc01g080930.2.1	functional_description:Enoyl-CoA-hydratase (AHRD V1 - Q9SE41_AVIMR); contains Interpro domain(s) IPR001753 Crotonase core	43 kDa	Inf	0	0	0	0.0066835	0.0027519	0.0049056	0.026	0	0	0	2	1	2	amino acid metabolism degradation aromatic aa tryptophan	Enoyl-CoA-hydratase
Solyc01g090700.2.1	functional_description:Enoyl-CoA-hydratase (AHRD V1 - Q9SE41_AVIMR); contains Interpro domain(s) IPR001753 Crotonase core	45 kDa	Inf	0	0	0	0.0062351	0.0030663	0.0057169	0.027	0	0	0	2	1	2	amino acid metabolism degradation aspartate family lysine	Enoyl-CoA-hydratase
Solyc06g082580.2.1	functional_description:Eukaryotic translation initiation factor 2 beta subunit-like (AHRD V1 Q2V9B2_SOLTU); contains Interpro domain(s) IPR002735 Translation initiation factor IF2/IF5	34 kDa	Inf	0	0	0	0	0.012265	0.011434	0.013	0	0	0	0	2	3	protein synthesis initiation	Eukaryotic translation initiation factor 2 beta subunit-like
Solyc03g120010.2.1	functional_description:Eukaryotic translation initiation factor 3 subunit 2 (AHRD V1 -- B6SSB6_MAIZE); contains Interpro domain(s) IPR017986 WD40 repeat region	39 kDa	Inf	0	0	0	0.0035379	0.020878	0.0097316	0.00072	0	0	0	1	5	2	protein postranslational modification	Eukaryotic translation initiation factor 3 subunit 2
Solyc01g112000.2.1	functional_description:Expansin-like protein (AHRD V1 - A7X331_SOLLC); contains Interpro domain(s) IPR007112 Expansin 45 endoglucanase-like IPR007117 Pollen allergen/expansin C-terminal	28 kDa	Inf	0	0	0	0	0.018735	0.010572	0.0055	0	0	0	0	3	2	cell wall modification	Expansin-like protein
Solyc10g005960.1.1	functional_description:Fasciclin-like arabinogalactan protein 10 (AHRD V1 - A9XTL5_GOSHI); contains Interpro domain(s) IPR000782 FAS1 domain	44 kDa	Inf	0	0	0	0.0083124	0	0.0030149	0.045	0	0	0	3	0	1	cell wall cell wall proteins AGPs AGP	Fasciclin-like arabinogalactan protein 10
Solyc07g021540.2.1	functional_description:FIP1 (AHRD V1 -- B6TPG9_MAIZE); contains Interpro domain(s) IPR004182 GRAM	29 kDa	Inf	0	0	0	0.006461	0.0046659	0.015798	0.013	0	0	0	1	1	2	hormone metabolism abscisic acid induced-regulated-responsive-activated	FIP1
Solyc06g073190.2.1	functional_description:Fructokinase-like (AHRD V1 - Q307Z3_SOLTU); contains Interpro domain(s) IPR002173 Carbohydrate/puine kinase PfkB conserved site	35 kDa	Inf	0	0	0	0	0.0069917	0.0035731	0.033	0	0	0	0	2	1	major CHO metabolism degradation sucrose fructokinase	Fructokinase-like
Solyc06g007340.2.1	functional_description:Gamma-interferon-inducible lysosomal thiol reductase (AHRD V1 - B6U3P7_MAIZE); contains Interpro domain(s) IPR004911 Gamma interferon inducible lysosomal thiol reductase GILT	29 kDa	Inf	0	0	0	0	0.011286	0.0069212	0.01	0	0	0	0	4	3	RNA regulation of transcription C2C2(Zn) Constans-like zinc finger family (CO-like)	Gamma-interferon-inducible lysosomal thiol reductase
Solyc09g082990.2.1	functional_description:GDP-D-mannose-3AC 5AC -epimerase 2	43 kDa	Inf	0	0	0	0.003404	0	0.004997	0.0014	0	0	0	1	0	2	cell wall precursor synthesis UXS	GDP-D-mannose-3' 5'-epimerase 2
Solyc12g017460.1.1	functional_description:GDSL esterase/lipase At1g28590 (AHRD V1 - GDL8_ARATH); contains Interpro domain(s) IPR001087 Lipase GDSL	41 kDa	Inf	0	0	0	0.0034685	0.0028563	0.012729	0.0059	0	0	0	1	1	5	lipid metabolism lipid degradation lipases	GDSL esterase/lipase At1g28590
Solyc05g013690.2.1	functional_description:GDSL esterase/lipase At3g26430 (AHRD V1 - GDL53_ARATH); contains Interpro domain(s) IPR001087 Lipase GDSL	43 kDa	Inf	0	0	0	0	0.0064186	0.0089752	0.027	0	0	0	0	2	2	misc GDSL-motif lipase	GDSL esterase/lipase At3g26430
Solyc03g111550.2.1	functional_description:GDSL esterase/lipase At3g48460 (AHRD V1 - GDL57_ARATH); contains Interpro domain(s) IPR001087 Lipase GDSL	37 kDa	Inf	0	0	0	0.006969	0.003316	0.0075829	0.021	0	0	0	2	1	1	misc GDSL-motif lipase	GDSL esterase/lipase At3g48460
Solyc07g042910.2.1	functional_description:Genomic DNA chromosome 5 TAC clone K21L19 (AHRD V1 -- Q9FGT4_ARATH)	124 kDa	Inf	0	0	0	0	0.0019446	0.0034665	0.012	0	0	0	0	1	3	RNA regulation of transcription putative transcription regulator	Genomic DNA chromosome 5 TAC clone K21L19
Solyc07g005330.2.1	functional_description:Glucan endo-1 3-beta-glucosidase (AHRD V1 - B6U1F1_MAIZE); contains Interpro domain(s) IPR000490 Glycoside hydrolase family 17	51 kDa	Inf	0	0	0	0.0070454	0	0.0028702	0.038	0	0	0	3	0	1	misc beta 1 3 glucan hydrolases glucan endo-1 3-beta-glucosidase	Glucan endo-1 3-beta-glucosidase
Solyc05g025500.2.1	functional_description:Glucan endo-1 3-beta-glucosidase 6 (AHRD V1 - B6TW83_MAIZE); contains Interpro domain(s) IPR013781 Glycoside hydrolase subgroup catalytic core	53 kDa	Inf	0	0	0	0	0.0068108	0.0077875	0.0095	0	0	0	0	3	3	misc beta 1 3 glucan hydrolases glucan endo-1 3-beta-glucosidase	Glucan endo-1 3-beta-glucosidase 6
Solyc08g074390.2.1	functional_description:Glucan endo-1 3-beta-glucosidase 6 (AHRD V1 - B6TW83_MAIZE); contains Interpro domain(s) IPR013781 Glycoside hydrolase subgroup catalytic core	53 kDa	Inf	0	0	0	0	0.008951	0.0025587	0.021	0	0	0	0	4	1	misc gluco- galacto- and mannosidases	Glucan endo-1 3-beta-glucosidase 6
Solyc03g063560.2.1	functional_description:Glutamate synthase (Ferredoxin) (AHRD V1 - B8HTZ7_CYAP4); contains Interpro domain(s) IPR002932 Glutamate synthase central-C	177 kDa	Inf	0	0	0	0.00066499	0	0.0040636	0.0073	0	0	0	1	0	5	N-metabolism ammonia metabolism glutamate synthase NADH dependent	Glutamate synthase (Ferredoxin)
Solyc04g009200.2.1	functional_description:Glutamate-1-semialdehyde-2 1-aminomutase (AHRD V1 D7MPQ2_ARALY); contains Interpro domain(s) IPR004639 Tetrapyrrole biosynthesis glutamate-1-semialdehyde aminotransferase	52 kDa	Inf	0	0	0	0	0.01028	0.0095835	0.0031	0	0	0	0	4	3	misc oxidases - copper flavone etc	Glutamate-1-semialdehyde-2 1-aminomutase
Solyc08g081010.2.1	functional_description:Glutamate-cysteine ligase (AHRD V1 Q7Y0R4_BRAJU); contains Interpro domain(s) IPR011556 Glutamate--cysteine ligase plant	59 kDa	Inf	0	0	0	0.0024082	0.0047372	0.01104	0.0031	0	0	0	1	2	3	redox ascorbate and glutathione glutathione	Glutamate-cysteine ligase
Solyc11g069290.1.1	functional_description:Glutamine amidotransferase subunit pdxT (AHRD V1 - B6SNW4_MAIZE); contains Interpro domain(s) IPR002161 SNO glutamine amidotransferase	27 kDa	Inf	0	0	0	0.0067441	0.019481	0	0.013	0	0	0	1	3	0	tetrapyrrole synthesis GSA	Glutamine amidotransferase subunit pdxT
Solyc01g081310.2.1	functional_description:Glutathione-S-transferase (AHRD V1 - B2BY02_9BRAS); contains Interpro domain(s) IPR004045 Glutathione S-transferase N-terminal IPR017933 Glutathione S-transferase/chloride channel C-terminal	26 kDa	Inf	0	0	0	0	0.016299	0.018396	0.0055	0	0	0	0	2	2	development unspecified	Glutathione-S-transferase
Solyc03g120430.2.1	functional_description:Glycerate kinase (AHRD V1 C1DYY5_9CHLO)	51 kDa	Inf	0	0	0	0	0.0054814	0.0076647	0.027	0	0	0	0	2	3	PS photorespiration glycerate kinase	Glycerate kinase
Solyc07g065520.2.1	functional_description:Glycine-rich RNA-binding protein (AHRD V1 Q9XEL4_PICGL); contains Interpro domain(s) IPR000504 RNA recognition motif RNP-1	81 kDa	Inf	0	0	0	0.0014334	0.0059188	0	0.017	0	0	0	1	3	0	RNA RNA binding	Glycine-rich RNA-binding protein
Solyc07g066430.2.1	functional_description:GTP-binding protein (AHRD V1 B0JHK9_MICAN); contains Interpro domain(s) IPR004396 Conserved hypothetical protein CHP00092	46 kDa	Inf	0	0	0	0.0089538	0.0029355	0.005473	0.013	0	0	0	2	1	2	signalling G-proteins	GTP-binding protein
Solyc09g090660.2.1	functional_description:Guanine nucleotide-binding protein subunit beta-like protein (AHRD V1 -- GBLP_SCHPO); contains Interpro domain(s) IPR017986 WD40 repeat region	56 kDa	Inf	0	0	0	0	0.006301	0.0024015	0.045	0	0	0	0	3	1	RNA processing splicing	Guanine nucleotide-binding protein subunit beta-like protein
Solyc07g043560.2.1	functional_description:Heat shock protein 4 (AHRD V1 - B6U237_MAIZE); contains Interpro domain(s) IPR013126 Heat shock protein 70	99 kDa	Inf	0	0	0	0.0014381	0.0035527	0.0031666	0.0059	0	0	0	1	3	3	stress abiotic heat	Heat shock protein 4
Solyc03g032070.2.1	functional_description:Holliday junction ATP-dependent DNA helicase ruvB (AHRD V1 D0N0A1_PHYIN); contains Interpro domain(s) IPR010339 TIP49 C-terminal	52 kDa	Inf	0	0	0	0.0024518	0.0046664	0.0026678	0.045	0	0	0	1	2	1	RNA regulation of transcription AtSR transcription factor family	Holliday junction ATP-dependent DNA helicase ruvB
Solyc01g098110.2.1	functional_description:Hydrolase alpha/beta fold family protein (AHRD V1 -- D7L9I6_ARALY); contains Interpro domain(s) IPR007130 Diacylglycerol acyltransferase	76 kDa	Inf	0	0	0	0	0.0098473	0.0038862	0.0014	0	0	0	0	5	2	misc acyl transferases	Hydrolase alpha/beta fold family protein
Solyc12g011430.1.1	functional_description:Hydroxyacylglutathione hydrolase (AHRD V1 D9J0E0_9CARY); contains Interpro domain(s) IPR001279 Beta-lactamase-like	31 kDa	Inf	0	0	0	0.0059605	0.0086088	0.014574	0.0055	0	0	0	1	1	3	cell wall precursor synthesis UXS	Hydroxyacylglutathione hydrolase
Solyc07g005760.2.1	functional_description:Hydroxycinnamoyl CoA shikimate/quinate hydroxycinnamoyltransferase (AHRD V1 - B2Z6Q6_POPTR); contains Interpro domain(s) IPR003480 Transferase	48 kDa	Inf	0	0	0	0	0.0024511	0.0087389	0.026	0	0	0	0	1	4	secondary metabolism phenylpropanoids lignin biosynthesis HCT	Hydroxycinnamoyl CoA shikimate/quinate hydroxycinnamoyltransferase
Solyc07g006560.2.1	functional_description:Hypersensitive response assisting protein (AHRD V1 - Q9SWC6_CAPAN); contains Interpro domain(s) IPR001568 Ribonuclease T2	17 kDa	Inf	0	0	0	0	0.042326	0.0078657	0.0006	0	0	0	0	7	2	RNA processing ribonucleases	Hypersensitive response assisting protein
Solyc01g106430.2.1	functional_description:Inorganic pyrophosphatase family protein (AHRD V1 D7M262_ARALY); contains Interpro domain(s) IPR008162 Inorganic pyrophosphatase	32 kDa	Inf	0	0	0	0.0058371	0.0042154	0.01903	0.0055	0	0	0	1	1	3	RNA regulation of transcription ABI3/VP1-related B3-domain-containing transcription factor family	Inorganic pyrophosphatase family protein
Solyc06g051720.2.1	functional_description:Isoamyl acetate-hydrolyzing esterase (AHRD V1 -- B6T5T9_MAIZE); contains Interpro domain(s) IPR013831 Esterase SGNH hydrolase-type subgroup	29 kDa	Inf	0	0	0	0	0.014326	0.037725	0.00017	0	0	0	0	2	4	misc GDSL-motif lipase	Isoamyl acetate-hydrolyzing esterase
Solyc01g007920.2.1	functional_description:Isochorismatase family protein (AHRD V1 - B5IAW4_ACIB4); contains Interpro domain(s) IPR000868 Isochorismatase-like	23 kDa	Inf	0	0	0	0.016596	0	0.020289	0.013	0	0	0	1	0	2	protein synthesis ribosome biogenesis	Isochorismatase family protein
Solyc05g056270.2.1	functional_description:Isocitrate lyase (AHRD V1 -- Q2TWG5_ASPOR); contains Interpro domain(s) IPR000918 Isocitrate lyase and phosphorylmutase	55 kDa	Inf	0	0	0	0.0024941	0.0049061	0.0045735	0.027	0	0	0	1	2	2	gluconeogenesis / glyoxylate cycle isocitrate lyase	Isocitrate lyase
Solyc01g107700.2.1	functional_description:Kynurenine formamidase (AHRD V1 -- D7BCL0_MEISD); contains Interpro domain(s) IPR007325 Putative cyclase	30 kDa	Inf	0	0	0	0.0093296	0.018352	0.0042771	0.0063	0	0	0	2	3	1	mitochondrial electron transport / ATP synthesis F1-ATPase	Kynurenine formamidase
Solyc07g052240.2.1	functional_description:Laccase-22 (AHRD V1 -- LAC22_ORYSJ); contains Interpro domain(s) IPR001117 Multicopper oxidase type 1	61 kDa	Inf	0	0	0	0.0039703	0.0040985	0.0048524	0.0073	0	0	0	2	1	2	RNA regulation of transcription C2H2 zinc finger family	Laccase-22
Solyc08g079090.2.1	functional_description:Laccase-22 (AHRD V1 -- LAC22_ORYSJ); contains Interpro domain(s) IPR001117 Multicopper oxidase type 1	66 kDa	Inf	0	0	0	0	0.0056676	0.0067101	0.0073	0	0	0	0	3	2	cell wall pectinesterases misc	Laccase-22
Solyc12g007310.1.1	functional_description:Lactoylglutathione lyase (AHRD V1 B6SSK1_MAIZE); contains Interpro domain(s) IPR004361 Glyoxalase I	40 kDa	Inf	0	0	0	0	0.0031763	0.006493	0.033	0	0	0	0	1	3	biodegradation of xenobiotics lactoylglutathione lyase	Lactoylglutathione lyase
Solyc01g095150.2.1	functional_description:Late embryogenesis abundant protein (Fragment) (AHRD V1 -- B7TGE2_PINSY); contains Interpro domain(s) IPR013990 Water Stress and Hypersensitive response	19 kDa	Inf	0	0	0	0	0.01318	0.040413	0.00011	0	0	0	0	3	7	development late embryogenesis abundant	Late embryogenesis abundant protein (Fragment)
Solyc11g005150.1.1	functional_description:Leucine-rich repeat family protein (AHRD V1 D7M406_ARALY); contains Interpro domain(s) IPR006706 Extensin-like region	67 kDa	Inf	0	0	0	0	0.018011	0.0055968	0.00017	0	0	0	0	4	2	cell wall cell wall proteins LRR	Leucine-rich repeat family protein
Solyc01g006540.2.1	functional_description:Lipoxygenase (AHRD V1 Q96573_SOLLC); contains Interpro domain(s) IPR001246 Lipoxygenase plant	102 kDa	Inf	0	0	0	0.01698	0.0031993	0	0.033	0	0	0	1	4	0	hormone metabolism jasmonate synthesis-degradation lipoxygenase	Lipoxygenase
Solyc06g073280.2.1	functional_description:LL-diaminopimelate aminotransferase (AHRD V1 A8IW39_CHLRE); contains Interpro domain(s) IPR019942 LL-diaminopimelate aminotransferase plant-related	50 kDa	Inf	0	0	0	0.0073439	0.0053035	0.0089783	0.0023	0	0	0	1	2	2	amino acid metabolism synthesis aspartate family lysine LL-diaminopimelic acid aminotransferase	LL-diaminopimelate aminotransferase
Solyc01g107670.2.1	functional_description:LRR receptor-like serine/threonine-protein kinase RLP	42 kDa	Inf	0	0	0	0	0.0097287	0.021161	0.00072	0	0	0	0	2	3	signalling receptor kinases leucine rich repeat XI	LRR receptor-like serine/threonine-protein kinase RLP
Solyc10g050110.1.1	functional_description:LRR receptor-like serine/threonine-protein kinase RLP	49 kDa	Inf	0	0	0	0.0028495	0.014013	0.0026127	0.0063	0	0	0	1	4	1	cell wall cell wall proteins LRR	LRR receptor-like serine/threonine-protein kinase RLP
Solyc01g006980.2.1	functional_description:Malonyl CoA-acyl carrier protein transacylase containing protein expressed (AHRD V1 - Q10MS3_ORYSJ); contains Interpro domain(s) IPR004410 Malonyl CoA-acyl carrier protein transacylase	38 kDa	Inf	0	0	0	0.014033	0.0069013	0.0096502	0.0015	0	0	0	3	2	2	lipid metabolism FA synthesis and FA elongation acetyl CoA transacylase	Malonyl CoA-acyl carrier protein transacylase containing protein expressed
Solyc01g108030.2.1	functional_description:Methylcrotonoyl-CoA carboxylase beta subunit (AHRD V1 D4XQJ0_ACIHA); contains Interpro domain(s) IPR000022 Carboxyl transferase	62 kDa	Inf	0	0	0	0	0.0058565	0.0023113	0.038	0	0	0	0	3	1	amino acid metabolism degradation branched chain group leucine	Methylcrotonoyl-CoA carboxylase beta subunit
Solyc01g107550.2.1	functional_description:Methylthioribose kinase (AHRD V1 Q6PMT1_ORYSJ); contains Interpro domain(s) IPR009212 Methylthioribose kinase	48 kDa	Inf	0	0	0	0	0.0088485	0.0054991	0.027	0	0	0	0	2	1	DNA unspecified	Methylthioribose kinase
Solyc00g009020.2.1	functional_description:Mitochondrial ATP synthase (AHRD V1 - B6TLY8_MAIZE)	28 kDa	Inf	0	0	0	0	0.014215	0.0072644	0.0059	0	0	0	0	4	2	mitochondrial electron transport / ATP synthesis F1-ATPase	Mitochondrial ATP synthase
Solyc09g011920.2.1	functional_description:Mitochondrial uncoupling protein (AHRD V1 - O24391_SOLTU); contains Interpro domain(s) IPR018108 Mitochondrial substrate/solute carrier IPR001993 Mitochondrial substrate carrier	32 kDa	Inf	0	0	0	0.0055319	0.0079899	0.0090175	0.013	0	0	0	1	2	2	mitochondrial electron transport / ATP synthesis uncoupling protein	Mitochondrial uncoupling protein
Solyc09g065830.2.1	functional_description:NADH ubiquinone oxidoreductase subunit (AHRD V1 Q6V9B3_CHLRE); contains Interpro domain(s) IPR002023 NADH:ubiquinone oxidoreductase 24 kDa subunit	28 kDa	Inf	0	0	0	0.0049392	0.014574	0.0090574	0.013	0	0	0	1	3	1	mitochondrial electron transport / ATP synthesis NADH-DH (type I) localisation not clear	NADH ubiquinone oxidoreductase subunit
Solyc11g070030.1.1	functional_description:NADH-quinone oxidoreductase subunit B (AHRD V1 - D3SFJ4_THISK); contains Interpro domain(s) IPR006138 NADH:ubiquinone oxidoreductase 20 kDa subunit	24 kDa	Inf	0	0	0	0	0.0080749	0.0082534	0.033	0	0	0	0	3	2	PS lightreaction NADH DH	NADH-quinone oxidoreductase subunit B
Solyc10g047630.1.1	functional_description:Nitrilase/cyanide hydratase and apolipoprotein N-acyltransferase (AHRD V1 -- C7PTC3_CHIPD); contains Interpro domain(s) IPR003010 Nitrilase/cyanide hydratase and apolipoprotein N-acyltransferase	46 kDa	Inf	0	0	0	0	0.0030214	0.014083	0.013	0	0	0	0	1	4	nucleotide metabolism degradation pyrimidine beta-ureidopropionase	Nitrilase/cyanide hydratase and apolipoprotein N-acyltransferase
Solyc12g026430.1.1	functional_description:Nucleobase ascorbate transporter (AHRD V1 -- B9I369_POPTR); contains Interpro domain(s) IPR006043 Xanthine/uracil/vitamin C permease	58 kDa	Inf	0	0	0	0.0024058	0.0059435	0.0052975	0.0059	0	0	0	1	1	3	transport misc	Nucleobase ascorbate transporter
Solyc02g050240.2.1	functional_description:Oligopeptidase (Protease II) (AHRD V1 - A6EQV2_9BACT); contains Interpro domain(s) IPR002470 Peptidase S9A prolyl oligopeptidase	43 kDa	Inf	0	0	0	0	0.0087388	0.0034487	0.038	0	0	0	0	2	1	protein degradation serine protease	Oligopeptidase (Protease II)
Solyc03g098600.2.1	functional_description:Oligosaccharyl transferase STT3 subunit (AHRD V1 - B6T514_MAIZE); contains Interpro domain(s) IPR003674 Oligosaccharyl transferase STT3 subunit	82 kDa	Inf	0	0	0	0.0017654	0.0029075	0.0025915	0.026	0	0	0	1	1	2	stress abiotic drought/salt	Oligosaccharyl transferase STT3 subunit
Solyc04g080610.2.1	functional_description:Ornithine carbamoyltransferase (AHRD V1 Q9SEX4_CANLI); contains Interpro domain(s) IPR002292 Ornithine carbamoyltransferase	41 kDa	Inf	0	0	0	0.0067353	0.016561	0.015439	0.00017	0	0	0	2	3	3	protein postranslational modification	Ornithine carbamoyltransferase
Solyc04g015620.2.1	functional_description:Os01g0611000 protein (Fragment) (AHRD V1 - Q0JLB5_ORYSJ); contains Interpro domain(s) IPR006946 Protein of unknown function DUF642	40 kDa	Inf	0	0	0	0	0.0088724	0.0033816	0.045	0	0	0	0	2	1	RNA regulation of transcription AtSR transcription factor family	Os01g0611000 protein (Fragment)
Solyc01g087540.2.1	functional_description:Os01g0611000 protein (Fragment) (AHRD V1 - Q0JLB5_ORYSJ); contains Interpro domain(s) IPR006946 Protein of unknown function DUF642	40 kDa	Inf	0	0	0	0.0034319	0.0067509	0.012587	0.0063	0	0	0	1	2	4	protein degradation ubiquitin E2	Os01g0611000 protein (Fragment)
Solyc04g074410.1.1	functional_description:Os06g0220000 protein (Fragment) (AHRD V1 - Q0DDJ2_ORYSJ); contains Interpro domain(s) IPR006766 Phosphate-induced protein 1 conserved region	33 kDa	Inf	0	0	0	0	0.015882	0.011104	0.0063	0	0	0	0	3	3	protein targeting chloroplast	Os06g0220000 protein (Fragment)
Solyc04g053080.2.1	functional_description:OTU domain-containing protein 6B (AHRD V1 - B6TYC6_MAIZE); contains Interpro domain(s) IPR003323 Ovarian tumour otubain	34 kDa	Inf	0	0	0	0.0081521	0.004009	0.0074745	0.027	0	0	0	2	1	2	protein degradation cysteine protease	OTU domain-containing protein 6B
Solyc04g072240.2.1	functional_description:Oxidoreductase family protein (AHRD V1 - D7LXC3_ARALY); contains Interpro domain(s) IPR016040 NAD(P)-binding domain	40 kDa	Inf	0	0	0	0.0034889	0.0068631	0.0063979	0.027	0	0	0	1	1	2	not assigned no ontology	Oxidoreductase family protein
Solyc10g074590.1.1	functional_description:Pantothenate kinase 4 (AHRD V1 B6TFD8_MAIZE); contains Interpro domain(s) IPR016949 Uncharacterised conserved protein UCP030210	41 kDa	Inf	0	0	0	0.0068637	0.0067509	0.0031466	0.027	0	0	0	2	1	1	Co-factor and vitamine metabolism pantothenate pantothenate kinase (PANK)	Pantothenate kinase 4
Solyc06g069030.2.1	functional_description:PAP fibrillin domain containing protein expressed (AHRD V1 -- D8L9T8_WHEAT)	28 kDa	Inf	0	0	0	0	0.0098585	0.011126	0.031	0	0	0	0	2	1	not assigned unknown	PAP fibrillin domain containing protein expressed
Solyc02g065470.1.1	functional_description:Pathogenesis-related protein (AHRD V1 - B3TLW3_ELAGV); contains Interpro domain(s) IPR001283 Allergen V5/Tpx-1 related	20 kDa	Inf	0	0	0	0	0.019111	0.016278	0.0019	0	0	0	0	4	4	stress biotic	Pathogenesis-related protein
Solyc06g071840.1.1	functional_description:Pectate lyase (AHRD V1 Q2Z1Y4_PRUMU); contains Interpro domain(s) IPR002022 Pectate lyase/Amb allergen	40 kDa	Inf	0	0	0	0	0.0069013	0.0096502	0.013	0	0	0	0	1	2	cell wall degradation pectate lyases and polygalacturonases	Pectate lyase
Solyc01g079450.2.1	functional_description:Peptidase S9 prolyl oligopeptidase active site domain protein (AHRD V1 - B4SK00_STRM5); contains Interpro domain(s) IPR001375 Peptidase S9 prolyl oligopeptidase active site region	109 kDa	Inf	0	0	0	0	0.0034133	0.0026941	0.017	0	0	0	0	2	2	not assigned unknown	Peptidase S9 prolyl oligopeptidase active site domain protein
Solyc03g093690.2.1	functional_description:Peptide methionine sulfoxide reductase msrA (AHRD V1 D2B4D8_STRRD); contains Interpro domain(s) IPR002569 Methionine sulphoxide reductase A	29 kDa	Inf	0	0	0	0	0.011154	0.0045602	0.0011	0	0	0	0	3	1	protein postranslational modification	Peptide methionine sulfoxide reductase msrA
Solyc02g079500.2.1	functional_description:Peroxidase (AHRD V1 Q50LG4_TOBAC); contains Interpro domain(s) IPR019793 Peroxidases heam-ligand binding site IPR019794 Peroxidase active site IPR002016 Haem peroxidase plant/fungal/bacterial	39 kDa	Inf	0	0	0	0.013951	0.0067168	0.0037903	0.0055	0	0	0	2	2	1	misc peroxidases	Peroxidase
Solyc04g071890.2.1	functional_description:Peroxidase 4 (AHRD V1 B7UCP4_LITCN); contains Interpro domain(s) IPR002016 Haem peroxidase plant/fungal/bacterial	38 kDa	Inf	0	0	0	0.0061951	0.0095926	0.0037857	0.0073	0	0	0	2	3	1	misc peroxidases	Peroxidase 4
Solyc06g069180.2.1	functional_description:Phosphatase 2A regulatory A subunit (AHRD V1 Q9S7C5_ORYSA); contains Interpro domain(s) IPR011989 Armadillo-like helical	65 kDa	Inf	0	0	0	0	0.0018834	0.0064605	0.0044	0	0	0	0	1	3	protein postranslational modification	Phosphatase 2A regulatory A subunit
Solyc06g075540.2.1	functional_description:Phosphatidyl synthase (AHRD V1 - B2WIU8_PYRTR); contains Interpro domain(s) IPR006353 HAD-superfamily hydrolase subfamily IIA CECR5	42 kDa	Inf	0	0	0	0.0032971	0.012972	0.012092	0.0015	0	0	0	1	2	2	not assigned no ontology	Phosphatidyl synthase
Solyc01g111250.2.1	functional_description:Phosphatidylinositol-specific phospholipase c (AHRD V1 -- B9UXN2_LISMO); contains Interpro domain(s) IPR017946 PLC-like phosphodiesterase TIM beta/alpha-barrel domain	37 kDa	Inf	0	0	0	0.0040248	0	0.011817	0.026	0	0	0	1	0	4	lipid metabolism lipid degradation lysophospholipases	Phosphatidylinositol-specific phospholipase c
Solyc04g076880.2.1	functional_description:Phosphoenolpyruvate carboxykinase (AHRD V1 Q8W505_SOLLC); contains Interpro domain(s) IPR001272 Phosphoenolpyruvate carboxykinase ATP-utilising	73 kDa	Inf	0	0	0	0.001737	0.0033059	0.00945	0.002	0	0	0	1	2	5	lipid metabolism lipid transfer proteins etc	Phosphoenolpyruvate carboxykinase
Solyc05g048760.2.1	functional_description:Phosphomannomutase 2	29 kDa	Inf	0	0	0	0.0067174	0.004851	0.016425	0.013	0	0	0	1	1	3	cell wall precursor synthesis phosphomannomutase	Phosphomannomutase 2
Solyc11g022460.1.1	functional_description:Phosphoribosylanthranilate transferase like protein (AHRD V1 -- Q84TJ7_ARATH); contains Interpro domain(s) IPR018029 C2 membrane targeting protein	84 kDa	Inf	0	0	0	0	0.0071311	0.0012712	0.012	0	0	0	0	5	1	protein postranslational modification	Phosphoribosylanthranilate transferase like protein
Solyc10g080420.1.1	functional_description:Phosphoribosyltransferase (Fragment) (AHRD V1 Q8LSY7_SEQSE); contains Interpro domain(s) IPR013583 Phosphoribosyltransferase C-terminal plant	63 kDa	Inf	0	0	0	0	0.0077641	0.0086504	0.0014	0	0	0	0	4	3	amino acid metabolism synthesis aromatic aa tryptophan phosphoribosyanthranilate isomerase	Phosphoribosyltransferase (Fragment)
Solyc08g074630.1.1	functional_description:Polyphenol oxidase (AHRD V1 - Q41428_SOLTU); contains Interpro domain(s) IPR016213 Polyphenol oxidase plant	66 kDa	Inf	0	0	0	0.0019589	0	0.0063945	0.045	0	0	0	1	0	3	secondary metabolism simple phenols	Polyphenol oxidase
Solyc06g007620.2.1	functional_description:POT family domain containing protein expressed (AHRD V1 - D8L9H8_WHEAT); contains Interpro domain(s) IPR007493 Protein of unknown function DUF538	20 kDa	Inf	0	0	0	0	0.0064058	0.013095	0.033	0	0	0	0	2	3	not assigned unknown	POT family domain containing protein expressed
Solyc02g091410.2.1	functional_description:Pro-apoptotic serine protease nma111-like protein (AHRD V1 - D0NE02_PHYIN); contains Interpro domain(s) IPR009003 Peptidase trypsin-like serine and cysteine	122 kDa	Inf	0	0	0	0.0011531	0.0037981	0.002539	0.0028	0	0	0	1	4	3	protein degradation serine protease	Pro-apoptotic serine protease nma111-like protein
Solyc10g049620.1.1	functional_description:Progesterone 5-beta-reductase (AHRD V1 - D6NIX2_ATRBE); contains Interpro domain(s) IPR016040 NAD(P)-binding domain	44 kDa	Inf	0	0	0	0	0.0095783	0.017858	0.0015	0	0	0	0	3	5	development unspecified	Progesterone 5-beta-reductase
Solyc01g096870.2.1	functional_description:Prolyl-tRNA synthetase (AHRD V1 Q7XZD2_RAPSA); contains Interpro domain(s) IPR004499 Prolyl-tRNA synthetase class IIa prokaryotic-type	61 kDa	Inf	0	0	0	0.0021022	0.0080019	0.0068621	0.002	0	0	0	1	2	2	stress abiotic drought/salt	Prolyl-tRNA synthetase
Solyc08g005970.2.1	functional_description:Protein arginine N-methyltransferase (AHRD V1 A9T4F9_PHYPA); contains Interpro domain(s) IPR007857 Skb1 methyltransferase	74 kDa	Inf	0	0	0	0	0.0048274	0.0028685	0.026	0	0	0	0	2	2	C1-metabolism	Protein arginine N-methyltransferase
Solyc01g006490.2.1	functional_description:Protein YdiU (AHRD V1 - B5N5F2_SALET); contains Interpro domain(s) IPR003846 Uncharacterised protein family UPF0061	64 kDa	Inf	0	0	0	0	0.0038128	0.0043595	0.045	0	0	0	0	2	2	protein synthesis ribosome biogenesis	Protein YdiU
Solyc02g091340.2.1	functional_description:Pyridoxal kinase (AHRD V1 Q4JR84_SOLTU); contains Interpro domain(s) IPR004625 Pyridoxal phosphate (active vitamin B6) biosynthesis pyridoxal kinase	34 kDa	Inf	0	0	0	0	0.012027	0.0074745	0.027	0	0	0	0	3	1	minor CHO metabolism others	Pyridoxal kinase
Solyc02g068640.2.1	functional_description:Pyrroline-5-carboxylate reductase (AHRD V1 D2DEW0_PHYES); contains Interpro domain(s) IPR000304 Delta 1-pyrroline-5-carboxylate reductase	29 kDa	Inf	0	0	0	0	0.0088584	0.024994	0.0023	0	0	0	0	2	5	amino acid metabolism synthesis glutamate family proline	Pyrroline-5-carboxylate reductase
Solyc02g077240.2.1	functional_description:Pyruvate decarboxylase (AHRD V1 Q1I1D9_CITSI); contains Interpro domain(s) IPR012110 Pyruvate decarboxylase/indolepyruvate decarboxylase	63 kDa	Inf	0	0	0	0	0.0074567	0.0021315	0.00093	0	0	0	0	4	1	fermentation PDC	Pyruvate decarboxylase
Solyc04g005080.2.1	functional_description:Pyruvate dehydrogenase E1 component alpha subunit (AHRD V1 - B6TMS5_MAIZE); contains Interpro domain(s) IPR017597 Pyruvate dehydrogenase (acetyl-transferring) E1 component alpha subunit subgroup y	43 kDa	Inf	0	0	0	0.0032212	0.0095048	0.005907	0.0063	0	0	0	1	2	2	TCA / organic transformation TCA pyruvate DH E1	Pyruvate dehydrogenase E1 component alpha subunit
Solyc05g006520.2.1	functional_description:Pyruvate dehydrogenase E1 component alpha subunit (AHRD V1 - B6TMS5_MAIZE); contains Interpro domain(s) IPR017597 Pyruvate dehydrogenase (acetyl-transferring) E1 component alpha subunit subgroup y	43 kDa	Inf	0	0	0	0.0032212	0.012673	0.005907	0.0063	0	0	0	1	4	2	TCA / organic transformation TCA pyruvate DH E1	Pyruvate dehydrogenase E1 component alpha subunit
Solyc08g077180.2.1	functional_description:Pyruvate kinase (AHRD V1 Q53WS7_TOBAC); contains Interpro domain(s) IPR001697 Pyruvate kinase	64 kDa	Inf	0	0	0	0.0019825	0.0018867	0.0043144	0.045	0	0	0	1	1	2	lipid metabolism FA synthesis and FA elongation pyruvate kinase	Pyruvate kinase
Solyc08g015860.2.1	functional_description:Rab GDP dissociation inhibitor (AHRD V1 C0LSK7_NICBE); contains Interpro domain(s) IPR000806 Rab GDI protein	50 kDa	Inf	0	0	0	0	0.0049291	0.002818	0.00093	0	0	0	0	2	1	signalling G-proteins	Rab GDP dissociation inhibitor
Solyc01g079680.2.1	functional_description:Ran GTPase activating protein (Fragment) (AHRD V1 - A7M8K5_NICBE); contains Interpro domain(s) IPR003590 Leucine-rich repeat ribonuclease inhibitor subtype	60 kDa	Inf	0	0	0	0.0020907	0.0059687	0	0.045	0	0	0	1	3	0	signalling G-proteins	Ran GTPase activating protein (Fragment)
Solyc09g065190.1.1	functional_description:Ran GTPase-activating protein 1 (AHRD V1 - A7M8K3_SOLTU); contains Interpro domain(s) IPR003590 Leucine-rich repeat ribonuclease inhibitor subtype	58 kDa	Inf	0	0	0	0	0.0040984	0.002343	0.045	0	0	0	0	2	1	signalling G-proteins	Ran GTPase-activating protein 1
Solyc03g006580.2.1	functional_description:Ran-binding proteins 9/10 homolog (AHRD V1 -- RBP9X_DROME); contains Interpro domain(s) IPR019589 Ran binding protein CRA domain	27 kDa	Inf	0	0	0	0.01399	0.010103	0	0.031	0	0	0	2	1	0	not assigned no ontology	Ran-binding proteins 9/10 homolog
Solyc09g059310.2.1	functional_description:Ras GTPase-activating protein-binding protein 2 (AHRD V1 B5X4A8_SALSA); contains Interpro domain(s) IPR018222 Nuclear transport factor 2 Eukaryote	51 kDa	Inf	0	0	0	0	0.0046951	0.0055587	0.0073	0	0	0	0	2	2	protein targeting nucleus	Ras GTPase-activating protein-binding protein 2
Solyc11g064890.1.1	functional_description:Receptor-like kinase (AHRD V1 - C0SW31_SOYBN); contains Interpro domain(s) IPR002290 Serine/threonine protein kinase	55 kDa	Inf	0	0	0	0	0.0043285	0.0077161	0.012	0	0	0	0	1	4	protein postranslational modification kinase receptor like cytoplasmatic kinase II	Receptor-like kinase
Solyc12g098820.1.1	functional_description:Receptor-like kinase (AHRD V1 - A7VM24_MARPO); contains Interpro domain(s) IPR002290 Serine/threonine protein kinase	40 kDa	Inf	0	0	0	0	0.010266	0.0031901	0.00072	0	0	0	0	2	1	protein postranslational modification kinase receptor like cytoplasmatic kinase VIII	Receptor-like kinase
Solyc12g098980.1.1	functional_description:Receptor-like kinase (AHRD V1 - A7VM24_MARPO); contains Interpro domain(s) IPR017442 Serine/threonine protein kinase-related	39 kDa	Inf	0	0	0	0	0.0069988	0.019573	0.0031	0	0	0	0	1	5	protein postranslational modification kinase receptor like cytoplasmatic kinase VII	Receptor-like kinase
Solyc05g018620.2.1	functional_description:Regulator of chromosome condensation (RCC1)-like protein (AHRD V1 -- D0NEM9_PHYIN); contains Interpro domain(s) IPR009091 Regulator of chromosome condensation/beta-lactamase-inhibitor protein II	34 kDa	Inf	0	0	0	0	0.0035644	0.012227	0.045	0	0	0	0	1	3	cell division	Regulator of chromosome condensation (RCC1)-like protein
Solyc06g035920.2.1	functional_description:Remorin 1 (AHRD V1 - Q9XEX8_SOLLC); contains Interpro domain(s) IPR005516 Remorin C-terminal region	21 kDa	Inf	0	0	0	0	0.026431	0.037288	0.0004	0	0	0	0	4	4	RNA regulation of transcription unclassified	Remorin 1
Solyc01g095200.2.1	functional_description:Reticulon family protein (AHRD V1 - B2WS91_9BRAS); contains Interpro domain(s) IPR003388 Reticulon	30 kDa	Inf	0	0	0	0.0095779	0.018841	0.013173	0.0015	0	0	0	2	4	3	protein targeting secretory pathway plasma membrane	Reticulon family protein
Solyc10g009570.2.1	functional_description:Rhodanese-related sulfurtransferase (AHRD V1 A4U0Q7_9PROT); contains Interpro domain(s) IPR001763 Rhodanese-like	57 kDa	Inf	0	0	0	0	0.0047013	0.0065739	0.027	0	0	0	0	2	2	misc rhodanese	Rhodanese-related sulfurtransferase
Solyc12g018990.1.1	functional_description:Ribonucleoside hydrolase 1 (AHRD V1 - D1RWC6_SEROD); contains Interpro domain(s) IPR001910 Inosine/uridine-preferring nucleoside hydrolase	34 kDa	Inf	0	0	0	0.0039237	0.0077183	0.017988	0.0031	0	0	0	1	2	4	nucleotide metabolism degradation pyrimidine uridine nucleosidase	Ribonucleoside hydrolase 1
Solyc02g092430.1.1	functional_description:Ribosomal protein L26 (AHRD V1 - A8HMG7_CHLRE); contains Interpro domain(s) IPR005756 Ribosomal protein L26 eukaryotic/archaeal	17 kDa	Inf	0	0	0	0	0.016746	0.0189	0.0025	0	0	0	0	2	2	protein synthesis ribosomal protein eukaryotic 60S subunit L26	Ribosomal protein L26
Solyc11g005170.1.1	functional_description:RNA splicing factor (AHRD V1 -- C5JY77_AJEDS); contains Interpro domain(s) IPR006509 Splicing factor CC1-like	66 kDa	Inf	0	0	0	0	0.0038637	0.0045744	0.038	0	0	0	0	2	2	RNA RNA binding	RNA splicing factor
Solyc11g065240.1.1	functional_description:Saccharopine dehydrogenase family protein expressed (AHRD V1 - Q2QY08_ORYSJ); contains Interpro domain(s) IPR005097 Saccharopine dehydrogenase	47 kDa	Inf	0	0	0	0	0.0050896	0.0087292	0.021	0	0	0	0	2	3	protein degradation ubiquitin E3 RING	Saccharopine dehydrogenase family protein expressed
Solyc04g077670.2.1	functional_description:Serine carboxypeptidase 1 (AHRD V1 - B6TC80_MAIZE); contains Interpro domain(s) IPR001563 Peptidase S10 serine carboxypeptidase	55 kDa	Inf	0	0	0	0	0.0050979	0.011881	0.0063	0	0	0	0	2	3	protein degradation serine protease	Serine carboxypeptidase 1
Solyc06g073960.2.1	functional_description:Serine/threonine-protein phosphatase (AHRD V1 B9DFZ9_ARATH); contains Interpro domain(s) IPR012391 Serine/threonine protein phosphatase BSU1	106 kDa	Inf	0	0	0	0.001285	0.0031746	0.0028296	0.0059	0	0	0	1	3	2	DNA synthesis/chromatin structure	Serine/threonine-protein phosphatase
Solyc12g038370.1.1	functional_description:Single-stranded DNA-binding protein (AHRD V1 - B6U5B2_MAIZE); contains Interpro domain(s) IPR012340 Nucleic acid-binding OB-fold	25 kDa	Inf	0	0	0	0.014784	0	0.018074	0.013	0	0	0	2	0	2	RNA regulation of transcription unclassified	Single-stranded DNA-binding protein
Solyc09g020110.2.1	functional_description:S-like RNase (Fragment) (AHRD V1 - D8TKF1_VOLCA); contains Interpro domain(s) IPR001568 Ribonuclease T2	29 kDa	Inf	0	0	0	0.0065107	0.0047017	0.031839	0.00096	0	0	0	1	1	4	stress abiotic heat	S-like RNase (Fragment)
Solyc04g079270.2.1	functional_description:Sorting and assembly machinery component 50 homolog (AHRD V1 -- B5X2H0_SALSA); contains Interpro domain(s) IPR000184 Bacterial surface antigen (D15)	58 kDa	Inf	0	0	0	0	0.0041766	0.0047755	0.045	0	0	0	0	2	2	not assigned no ontology	Sorting and assembly machinery component 50 homolog
Solyc03g113220.2.1	functional_description:SPFH domain/band 7 family protein (AHRD V1 -- D7VZN9_9FLAO); contains Interpro domain(s) IPR001107 Band 7 protein	31 kDa	Inf	0	0	0	0	0.021733	0.004052	0.013	0	0	0	0	5	1	protein degradation serine protease	SPFH domain/band 7 family protein
Solyc02g077920.2.1	functional_description:Squamosa promoter binding-like protein (AHRD V1 - Q0PY35_SOLLC); contains Interpro domain(s) IPR004333 Transcription factor SBP-box	16 kDa	Inf	0	0	0	0	0.012647	0.017235	0.018	0	0	0	0	3	3	development squamosa promoter binding like (SPL)	Squamosa promoter binding-like protein
Solyc04g071540.2.1	functional_description:Sterol 3-beta-glucosyltransferase (AHRD V1 B6SKE1_MAIZE); contains Interpro domain(s) IPR004276 Glycosyl transferase family 28	71 kDa	Inf	0	0	0	0	0.0034611	0.0040977	0.038	0	0	0	0	1	2	lipid metabolism exotics (steroids squalene etc) UDP-glucose:sterol glucosyltransferase	Sterol 3-beta-glucosyltransferase
Solyc06g048410.2.1	functional_description:Superoxide dismutase (AHRD V1 Q7YK44_SOLLC); contains Interpro domain(s) IPR019833 Manganese/iron superoxide dismutase binding site IPR001189 Manganese/iron superoxide dismutase	28 kDa	Inf	0	0	0	0	0.011512	0.011767	0.0033	0	0	0	0	4	4	mitochondrial electron transport / ATP synthesis F1-ATPase	Superoxide dismutase
Solyc06g049080.2.1	functional_description:Superoxide dismutase (AHRD V1 A5BR41_VITVI); contains Interpro domain(s) IPR001189 Manganese/iron superoxide dismutase	25 kDa	Inf	0	0	0	0	0.015087	0.0051403	0.01	0	0	0	0	4	1	redox dismutases and catalases	Superoxide dismutase
Solyc02g070500.1.1	functional_description:Susceptibility homeodomain transcription factor (Fragment) (AHRD V1 - Q8SAA7_ORYSA); contains Interpro domain(s) IPR007493 Protein of unknown function DUF538	17 kDa	Inf	0	0	0	0	0.0117	0.039863	0.0006	0	0	0	0	2	4	secondary metabolism isoprenoids mevalonate pathway phosphomevalonate kinase	Susceptibility homeodomain transcription factor (Fragment)
Solyc05g013990.2.1	functional_description:T-complex protein 1 subunit epsilon (AHRD V1 - B6TSC6_MAIZE); contains Interpro domain(s) IPR012718 T-complex protein 1 epsilon subunit	59 kDa	Inf	0	0	0	0	0.0040907	0.007016	0.021	0	0	0	0	2	2	protein folding	T-complex protein 1 subunit epsilon
Solyc11g066130.1.1	functional_description:Thaumatin-like protein (AHRD V1 -- D2KU75_CITJA); contains Interpro domain(s) IPR017949 Thaumatin conserved site IPR001938 Thaumatin pathogenesis-related	27 kDa	Inf	0	0	0	0	0.013651	0.0023254	0.018	0	0	0	0	4	1	stress biotic	Thaumatin-like protein
Solyc03g118550.2.1	functional_description:Thioredoxin h2 (AHRD V1 -- A1BLP7_MEDTR); contains Interpro domain(s) IPR013766 Thioredoxin domain	43 kDa	Inf	0	0	0	0.002979	0.0085047	0	0.045	0	0	0	1	2	0	redox thioredoxin	Thioredoxin h2
Solyc04g079000.2.1	functional_description:Tic22 (AHRD V1 - Q9ZST9_PEA); contains Interpro domain(s) IPR007378 Tic22-like	32 kDa	Inf	0	0	0	0.011555	0.0083444	0.0047088	0.013	0	0	0	2	1	1	protein targeting chloroplast	Tic22
Solyc09g090930.2.1	functional_description:TPR domain protein (AHRD V1 B6U810_MAIZE); contains Interpro domain(s) IPR011990 Tetratricopeptide-like helical	45 kDa	Inf	0	0	0	0.0028891	0.0054988	0.009431	0.0095	0	0	0	1	1	3	not assigned unknown	TPR domain protein
Solyc06g065840.2.1	functional_description:Trafficking protein particle complex subunit 9 (AHRD V1 -- TPPC9_BOVIN); contains Interpro domain(s) IPR013935 Transport protein Trs120	130 kDa	Inf	0	0	0	0	0.0035577	0.00079277	0.026	0	0	0	0	4	1	not assigned no ontology	Trafficking protein particle complex subunit 9
Solyc08g079070.2.1	functional_description:Transaldolase (AHRD V1 D6N3G8_GOSHI); contains Interpro domain(s) IPR001585 Transaldolase	44 kDa	Inf	0	0	0	0	0.0093611	0.017453	0.0015	0	0	0	0	3	5	OPP non-reductive PP transaldolase	Transaldolase
Solyc07g007030.1.1	functional_description:Transmembrane 9 superfamily protein member 2 (AHRD V1 - B6ST61_MAIZE); contains Interpro domain(s) IPR004240 Nonaspanin (TM9SF)	75 kDa	Inf	0	0	0	0	0.0080212	0.0028598	0.0059	0	0	0	0	5	2	DNA unspecified	Transmembrane 9 superfamily protein member 2
Solyc06g062590.2.1	functional_description:Transmembrane 9 superfamily protein member 4 (AHRD V1 B6SXZ2_MAIZE); contains Interpro domain(s) IPR004240 Nonaspanin (TM9SF)	73 kDa	Inf	0	0	0	0	0.0032988	0.0044105	0.026	0	0	0	0	2	2	DNA unspecified	Transmembrane 9 superfamily protein member 4
Solyc05g026540.2.1	functional_description:Transmembrane protein 214 (AHRD V1 -- TM214_BOVIN)	64 kDa	Inf	0	0	0	0.0021954	0.0090393	0.0048341	0.0014	0	0	0	1	4	2	not assigned unknown	Transmembrane protein 214
Solyc06g083630.2.1	functional_description:Transport protein YIF1 (AHRD V1 -- C0SA11_PARBP); contains Interpro domain(s) IPR005578 Hrf1	33 kDa	Inf	0	0	0	0	0.010792	0.0096187	0.012	0	0	0	0	2	1	RNA regulation of transcription AtSR transcription factor family	Transport protein YIF1
Solyc04g016220.2.1	functional_description:UDP-glucose glucosyltransferase (AHRD V1 Q33DV3_ANTMA); contains Interpro domain(s) IPR002213 UDP-glucuronosyl/UDP-glucosyltransferase	25 kDa	Inf	0	0	0	0	0.0048634	0.016682	0.045	0	0	0	0	1	2	misc UDP glucosyl and glucoronyl transferases	UDP-glucose glucosyltransferase
Solyc08g006330.2.1	functional_description:UDP-glucose salicylic acid glucosyltransferase (AHRD V1 Q9M6E7_TOBAC); contains Interpro domain(s) IPR002213 UDP-glucuronosyl/UDP-glucosyltransferase	52 kDa	Inf	0	0	0	0	0.0092455	0.0082406	0.0028	0	0	0	0	2	2	DNA synthesis/chromatin structure	UDP-glucose salicylic acid glucosyltransferase
Solyc01g109710.2.1	functional_description:Universal stress protein (AHRD V1 -- B6SNQ1_MAIZE); contains Interpro domain(s) IPR006016 UspA	19 kDa	Inf	0	0	0	0	0.0097173	0.016553	0.01	0	0	0	0	2	3	stress abiotic unspecified	Universal stress protein
Solyc03g117280.2.1	functional_description:Unknown Protein (AHRD V1)	59 kDa	Inf	0	0	0	0	0.011798	0.0035053	0.0028	0	0	0	0	6	2	DNA synthesis/chromatin structure	Unknown Protein
Solyc12g099400.1.1	functional_description:Unknown Protein (AHRD V1)	35 kDa	Inf	0	0	0	0	0.011868	0.004465	0.031	0	0	0	0	2	1	not assigned unknown	Unknown Protein
Solyc07g064690.1.1	functional_description:Unknown Protein (AHRD V1); contains Interpro domain(s) IPR011719 Conserved hypothetical protein CHP02058	14 kDa	Inf	0	0	0	0	0.0044444	0.027255	0.018	0	0	0	0	1	4	not assigned unknown	Unknown Protein
Solyc03g117890.2.1	functional_description:Unknown protein DS12 from 2D-PAGE of leaf chloroplastic (AHRD V1 -- UP12_ORYSJ)	31 kDa	Inf	0	0	0	0.0058982	0.012778	0.0048072	0.013	0	0	0	1	2	1	RNA regulation of transcription bZIP transcription factor family	Unknown protein DS12 from 2D-PAGE of leaf chloroplastic
Solyc06g048730.2.1	functional_description:Uroporphyrinogen decarboxylase (AHRD V1 C6TEE8_SOYBN); contains Interpro domain(s) IPR000257 Uroporphyrinogen decarboxylase (URO-D)	43 kDa	Inf	0	0	0	0	0.0095783	0.011905	0.0063	0	0	0	0	3	3	RNA regulation of transcription ABI3/VP1-related B3-domain-containing transcription factor family	Uroporphyrinogen decarboxylase
Solyc04g050240.2.1	functional_description:Vacuolar protein sorting-associated protein 26-like protein (AHRD V1 - Q3HRZ1_SOLTU); contains Interpro domain(s) IPR005377 Vacuolar protein sorting-associated protein 26	35 kDa	Inf	0	0	0	0	0.012347	0.01151	0.013	0	0	0	0	3	2	protein targeting secretory pathway vacuole	Vacuolar protein sorting-associated protein 26-like protein
Solyc03g115760.2.1	functional_description:Vesicle transport v-SNARE 11-like (AHRD V1 - Q307Y3_SOLTU); contains Interpro domain(s) IPR007705 Vesicle transport v-SNARE	25 kDa	Inf	0	0	0	0.0076596	0	0.024971	0.013	0	0	0	1	0	3	cell vesicle transport	Vesicle transport v-SNARE 11-like
Solyc01g097810.2.1	functional_description:Zeta-carotene desaturase	65 kDa	Inf	0	0	0	0	0.011166	0.0063836	0.00093	0	0	0	0	5	3	secondary metabolism isoprenoids carotenoids zeta-carotene desaturase	Zeta-carotene desaturase
Total proteins=215
